# Supplementary material for: Deconstructing and repurposing the light-regulated interplay between Arabidopsis phytochromes and interacting factors
Source: Commun Biol. 2019 Dec 2;2:448. doi: 10.1038/s42003-019-0687-9 (PMC6888877; doi:10.1038/s42003-019-0687-9)
Supplement: Supplementary file 3 — Supplementary Data 1 [file 42003_2019_687_MOESM3_ESM.xlsx]

## Sheet: Fig2C
720 nm	Cycle No.	Time [s]	Temp. [°C]	LeYFP	PIF3
	1	0	28.1	1	1
	2	300	28.2	0.989948	1.01241
	3	600	28.2	0.95035	1.0179
	4	900	28.3	0.929333	0.988164
	5	1200.1	28.1	0.908925	0.972864
	6	1500	28	0.948218	0.984988
	7	1800	28.2	0.901919	0.983834
	8	2100	28.2	0.907706	0.968534
	9	2400	28.3	0.891563	0.971709
	10	2700	28.3	0.898568	0.95612
	11	3000	28.2	0.870545	0.955831
	12	3300	28.1	0.879988	0.930427
	13	3600.1	28.2	0.845263	0.932448
	14	3900	28.3	0.883034	0.939665
	15	4200	28.2	0.850746	0.945727
	16	4500	28.4	0.85897	0.942263
	17	4800	28.2	0.851965	0.923499
	18	5100	28.3	0.845873	0.912818
	19	5400	28.2	0.8477	0.916282
	20	5700	28.2	0.846482	0.922055
	21	6000	28.3	0.872677	0.94082
	22	6300	28.3	0.842522	0.917436
	23	6600	28.1	0.829729	0.899538
	24	6900	28.1	0.821505	0.913972
	25	7200	28.1	0.852574	0.916859
	26	7500	28.1	0.826988	0.913106
	27	7800	28.2	0.780384	0.861721
	28	8100	28.2	0.835516	0.908199
	29	8400	28.3	0.829424	0.9056
	30	8700.1	28.1	0.790131	0.896074
	31	9000	28.1	0.771855	0.855369
	32	9300	28.2	0.800487	0.90358
	33	9600.1	28.3	0.810844	0.924942
	34	9900	28.1	0.819677	0.8903
	35	10200.1	28.1	0.796528	0.893476
	36	10500.1	28.4	0.757539	0.87933
	37	10800	28.2	0.805361	0.880196
	38	11100.1	28.1	0.799878	0.892898
	39	11400.1	28.1	0.796528	0.888857
	40	11700.1	28.2	0.795918	0.881928
	41	12000.1	28.1	0.800183	0.882794
	42	12300.1	28	0.780079	0.896651
	43	12600.1	28.1	0.816022	0.870958
	44	12900.1	28.2	0.770637	0.896651
	45	13200.1	28.2	0.746878	0.866628
	46	13500.1	28.1	0.770637	0.887413
	47	13800.1	28.2	0.753884	0.881062
	48	14100.1	28.3	0.734389	0.871536
	49	14400.1	28.1	0.793786	0.874423
	50	14700.1	28.3	0.780079	0.88366
	51	15000.1	28.3	0.749315	0.877309
	52	15300.1	28.1	0.762717	0.86634
	53	15600.1	28.2	0.753274	0.857968
	54	15900.1	28.2	0.740177	0.872113
	55	16200.1	28.1	0.732562	0.868649
	56	16500.1	28.4	0.721901	0.847575
	57	16800.1	28.2	0.731343	0.864319
	58	17100.1	28.3	0.715809	0.851617
	59	17400.1	28.1	0.72586	0.859988
	60	17700.1	28.1	0.724947	0.849307
	61	18000.1	28.3	0.718855	0.853926
	62	18300.1	28.1	0.727384	0.856524
	63	18600.1	28.2	0.763326	0.906466
	64	18900.1	28.1	0.758757	0.894053
	65	19200.1	28.1	0.716723	0.837182
	66	19500.1	28.4	0.727079	0.861432
	67	19800.1	28.1	0.715809	0.828233
	68	20100.1	28	0.696619	0.844111
	69	20400.1	28.1	0.695096	0.85739
	70	20700.1	28.3	0.689918	0.86172
	71	21000.1	28.1	0.728906	0.85306
	72	21300.1	28.2	0.717332	0.827079
	73	21600.1	28	0.674992	0.840069
	74	21900.1	28.2	0.702711	0.854792
	75	22200.1	28.1	0.674688	0.847864
	76	22500.1	28.1	0.709717	0.840069
	77	22800.1	28.2	0.685958	0.849307
	78	23100.1	28.4	0.674079	0.820439
	79	23400.1	28.4	0.68413	0.83343
	80	23700.1	28.1	0.663722	0.838626
	81	24000.1	28.1	0.686872	0.837182
	82	24300.1	28.3	0.674688	0.827079
	83	24600.1	28.1	0.678648	0.828522
	84	24900.1	28.2	0.691745	0.831986
	85	25200.1	28.3	0.684435	0.823326
	86	25500.1	28.1	0.68078	0.827656
	87	25800.1	28.2	0.628389	0.762125
	88	26100.1	28.2	0.677125	0.828233
	89	26400.1	28.2	0.672556	0.843533
	90	26700.1	28.3	0.700883	0.857968
	91	27000.1	28.2	0.669814	0.816108
	92	27300.1	28.2	0.658544	0.823326
	93	27600.1	28	0.654889	0.823037
	94	27900.1	28.4	0.652452	0.807737
	95	28200.1	28.1	0.669814	0.818129
	96	28500.2	28.3	0.644532	0.80485
	97	28800.5	28.3	0.668596	0.812933
	98	29100.1	28.1	0.660372	0.83343
	99	29400.1	28.2	0.646055	0.81149
	100	29700.1	28.3	0.630521	0.799942
	101	30000.1	28.2	0.644837	0.824769
	102	30300.2	28.3	0.625952	0.808603
	103	30600.1	28.2	0.636004	0.810335
	104	30900.2	28.2	0.620164	0.798499
	105	31200.2	28.1	0.64301	0.803695
	106	31500.2	28	0.625647	0.810912
	107	31800.1	28.1	0.630825	0.803406
	108	32100.2	28.4	0.618032	0.806582
	109	32400.2	28.2	0.642705	0.790704
	110	32700.2	28.3	0.62321	0.805427
	111	33000.2	28.3	0.623515	0.800231
	112	33300.2	28.3	0.611331	0.80254
	113	33600.2	28	0.617728	0.782044
	114	33900.2	28.1	0.625343	0.778868
	115	34200.2	28.1	0.62717	0.802252
	116	34500.2	28	0.612245	0.792725
	117	34800.2	28.3	0.609503	0.780023
	118	35100.2	28.2	0.612854	0.786085
	119	35400.2	28.3	0.608285	0.796767
	120	35700.7	28.1	0.610722	0.790704
	121	36000.9	28.1	0.582394	0.746536
	122	36300.2	28.1	0.621383	0.799942
	123	36600.2	28.1	0.612245	0.791859
	124	36900.2	28.2	0.610722	0.779734
	125	37200.2	28.1	0.605544	0.795035
	126	37500.2	28.1	0.617118	0.800231
	127	37800.2	28.2	0.618337	0.775116
	128	38100.2	28.1	0.600366	0.78955
	129	38400.2	28.3	0.623211	0.794746
	130	38700.2	28.1	0.618946	0.775404
	131	39000.2	28.1	0.606762	0.784353
	132	39300.2	28.3	0.593055	0.773383
	133	39600.2	28.2	0.638136	0.816975
	134	39900.2	28.2	0.579957	0.771363
	135	40200.2	28.2	0.595492	0.774538
	136	40500.2	28.1	0.58148	0.770497
	137	40800.2	28.2	0.597929	0.788395
	138	41100.2	28.1	0.559854	0.742205
	139	41400.2	28.2	0.600366	0.786663
	140	41700.2	28.3	0.597624	0.768187
	141	42000.2	28.2	0.595187	0.777714
	142	42300.2	28.2	0.62717	0.838626
	143	42600.2	28.2	0.573256	0.748268
	144	42900.2	28.3	0.585136	0.772229
	145	43200.2	28.1	0.580567	0.771363
	146	43500.2	28.3	0.584222	0.768476
	147	43800.2	28.3	0.59336	0.771363
	148	44100.2	28.2	0.559245	0.722286
	149	44400.2	28.4	0.590923	0.789838
	150	44700.2	28.3	0.569906	0.761259
	151	45000.2	28.3	0.586963	0.749711
	152	45300.2	28.2	0.580567	0.752309
	153	45600.2	28.2	0.579653	0.754042
	154	45900.2	28.2	0.572342	0.747979
	155	46200.2	28.3	0.573256	0.753464
	156	46500.2	28.1	0.590618	0.768187
	157	46800.2	28.1	0.600975	0.785219
	158	47100.2	28.4	0.579653	0.763568
	159	47400.2	28.2	0.567164	0.757794
	160	47700.2	28.2	0.568383	0.761836
	161	48000.2	28.2	0.573865	0.748845
	162	48300.2	28.2	0.575388	0.770208
	163	48600.2	28.2	0.569601	0.751443

## Sheet: Fig2D
Rel. initial rate	EYFP	P3.100	P3	P3.fus	P3.BA	P3.BAfus	P3.As	P3.Bs	P3.A19
No.	1	2	3	4	5	6	7	8	9
1	1.01069	0.459653	0.683462	0.107713	0.240886	0.715133	0.641649	1.57322	1.01344
2	0.871454	0.79906	0.179024	0.244069	0.527763	0.110955	0.553138	1.59084	1.04752
3	1.11786	0.723835	0.381471	0.19993	0.265057	0.716482	0.573949	1.74153	1.0808
average	1	0.66085	0.414652	0.183904	0.344569	0.51419	0.589579	1.6352	1.04726
SEM	0.0582415	0.08403	0.119666	0.0327985	0.0750054	0.16462	0.0218161	0.0436085	0.0158781

## Sheet: Fig3A
Chrom.1	AtPhyB_Pfr_UV3_650nm
UV 3_650
ml	mAU
0.001	6.8632
0.004	4.86091
0.007	3.67337
0.009	2.86217
0.012	2.52446
0.015	2.18701
0.018	1.84822
0.02	1.50668
0.023	1.16456
0.026	0.822346
0.028	0.480236
0.031	0.287906
0.034	0.175626
0.037	0.169706
0.039	0.158896
0.042	0.145466
0.045	0.132286
0.047	0.122216
0.05	0.114506
0.053	0.109576
0.056	0.104416
0.058	0.100516
0.061	0.126646
0.064	0.312826
0.067	1.01054
0.069	1.68857
0.072	3.08095
0.075	4.77363
0.077	6.28954
0.08	7.29741
0.083	8.05277
0.086	8.60618
0.088	8.88313
0.091	9.018
0.094	9.07175
0.096	8.8677
0.099	8.32768
0.102	7.7166
0.105	7.04227
0.107	5.63006
0.11	4.09017
0.113	2.51916
0.116	1.3818
0.118	0.400206
0.121	-0.434814
0.124	-1.16406
0.126	-1.78802
0.129	-2.26656
0.132	-2.83289
0.135	-3.2623
0.137	-3.634
0.14	-3.85975
0.143	-4.0216
0.146	-4.14169
0.148	-4.23075
0.151	-4.2857
0.154	-4.29933
0.156	-4.26444
0.159	-4.19024
0.162	-4.07425
0.165	-3.91795
0.167	-3.72325
0.17	-3.49942
0.173	-3.24993
0.175	-2.97947
0.178	-2.70766
0.181	-2.43268
0.184	-2.17559
0.186	-1.92584
0.189	-1.69546
0.192	-1.46744
0.195	-1.25786
0.197	-1.07103
0.2	-0.895254
0.203	-0.733314
0.205	-0.575154
0.208	-0.435674
0.211	-0.306394
0.214	-0.187144
0.216	-0.0759336
0.219	0.0229564
0.222	0.105726
0.225	0.177716
0.227	0.234376
0.23	0.283146
0.233	0.318646
0.235	0.342556
0.238	0.358226
0.241	0.373476
0.244	0.389246
0.246	0.401416
0.249	0.413056
0.252	0.424146
0.254	0.436366
0.257	0.448036
0.26	0.455556
0.263	0.462996
0.265	0.468776
0.268	0.464876
0.271	0.455616
0.274	0.448606
0.276	0.442756
0.279	0.432066
0.282	0.416006
0.284	0.392146
0.287	0.365296
0.29	0.337306
0.293	0.309376
0.295	0.285246
0.298	0.263196
0.301	0.238866
0.304	0.215156
0.306	0.195826
0.309	0.176936
0.312	0.161996
0.314	0.152886
0.317	0.148556
0.32	0.149046
0.323	0.151426
0.325	0.152576
0.328	0.155126
0.331	0.160006
0.333	0.166146
0.336	0.176936
0.339	0.191136
0.342	0.203226
0.344	0.212576
0.347	0.214636
0.35	0.209976
0.353	0.206566
0.355	0.205956
0.358	0.206216
0.361	0.214986
0.363	0.226276
0.366	0.230906
0.369	0.234366
0.372	0.233506
0.374	0.233426
0.377	0.241626
0.38	0.262626
0.383	0.283466
0.385	0.298636
0.388	0.301866
0.391	0.288146
0.393	0.272186
0.396	0.259266
0.399	0.253986
0.402	0.255896
0.404	0.257796
0.407	0.244616
0.41	0.229606
0.412	0.217656
0.415	0.208386
0.418	0.214386
0.421	0.226766
0.423	0.235746
0.426	0.243206
0.429	0.254606
0.432	0.264266
0.434	0.271276
0.437	0.275966
0.44	0.274196
0.442	0.263606
0.445	0.252386
0.448	0.251086
0.451	0.255046
0.453	0.262696
0.456	0.265816
0.459	0.260156
0.461	0.251176
0.464	0.245066
0.467	0.248296
0.47	0.259236
0.472	0.274276
0.475	0.281796
0.478	0.285166
0.481	0.283926
0.483	0.283176
0.486	0.291146
0.489	0.299336
0.491	0.297786
0.494	0.290746
0.497	0.278436
0.5	0.259726
0.502	0.250186
0.505	0.246126
0.508	0.241056
0.511	0.233436
0.513	0.225006
0.516	0.222066
0.519	0.225946
0.521	0.223506
0.524	0.223656
0.527	0.227026
0.53	0.221466
0.532	0.213376
0.535	0.206646
0.538	0.202836
0.54	0.204906
0.543	0.207596
0.546	0.201616
0.549	0.202396
0.551	0.205926
0.554	0.207536
0.557	0.207366
0.56	0.205526
0.562	0.202056
0.565	0.188846
0.568	0.169096
0.57	0.153796
0.573	0.149926
0.576	0.152386
0.579	0.159206
0.581	0.163336
0.584	0.162796
0.587	0.163706
0.59	0.167926
0.592	0.180356
0.595	0.188996
0.598	0.191126
0.6	0.194646
0.603	0.195156
0.606	0.190656
0.609	0.192816
0.611	0.200276
0.614	0.203856
0.617	0.206036
0.619	0.215086
0.622	0.230536
0.625	0.240346
0.628	0.232086
0.63	0.220126
0.633	0.214956
0.636	0.205356
0.639	0.191306
0.641	0.179396
0.644	0.167266
0.647	0.148266
0.649	0.129786
0.652	0.133106
0.655	0.152426
0.658	0.166816
0.66	0.173416
0.663	0.178286
0.666	0.186726
0.669	0.196056
0.671	0.205016
0.674	0.215736
0.677	0.228176
0.679	0.227146
0.682	0.223266
0.685	0.223476
0.688	0.226026
0.69	0.231776
0.693	0.239956
0.696	0.250876
0.698	0.261396
0.701	0.265206
0.704	0.261886
0.707	0.254196
0.709	0.247976
0.712	0.242956
0.715	0.237156
0.718	0.230926
0.72	0.224936
0.723	0.216116
0.726	0.204646
0.728	0.198306
0.731	0.200706
0.734	0.212626
0.737	0.222876
0.739	0.224056
0.742	0.224246
0.745	0.223606
0.747	0.221356
0.75	0.221046
0.753	0.225466
0.756	0.228576
0.758	0.222696
0.761	0.214376
0.764	0.226016
0.767	0.245046
0.769	0.257496
0.772	0.265436
0.775	0.268066
0.777	0.263476
0.78	0.261296
0.783	0.268206
0.786	0.274136
0.788	0.269136
0.791	0.245476
0.794	0.223076
0.797	0.207736
0.799	0.194206
0.802	0.180886
0.805	0.175476
0.807	0.172606
0.81	0.159296
0.813	0.139316
0.816	0.123556
0.818	0.113836
0.821	0.107576
0.824	0.105216
0.826	0.111736
0.829	0.119846
0.832	0.119146
0.835	0.114476
0.837	0.118026
0.84	0.131246
0.843	0.145966
0.846	0.154456
0.848	0.157276
0.851	0.153596
0.854	0.143976
0.856	0.136446
0.859	0.134476
0.862	0.129446
0.865	0.118416
0.867	0.107126
0.87	0.0995564
0.873	0.0939964
0.876	0.0898464
0.878	0.0890264
0.881	0.0904764
0.884	0.0922264
0.886	0.0913064
0.889	0.0894464
0.892	0.0902564
0.895	0.0926264
0.897	0.0923464
0.9	0.0894264
0.903	0.0863964
0.905	0.0838864
0.908	0.0802964
0.911	0.0740164
0.914	0.0674964
0.916	0.0675064
0.919	0.0715964
0.922	0.0733964
0.925	0.0743764
0.927	0.0767364
0.93	0.0800864
0.933	0.0825764
0.935	0.0842164
0.938	0.0891864
0.941	0.0966264
0.944	0.0981164
0.946	0.0939264
0.949	0.0908064
0.952	0.0909564
0.955	0.0894664
0.957	0.0841664
0.96	0.0818664
0.963	0.0850664
0.965	0.0877064
0.968	0.0872064
0.971	0.0856764
0.974	0.0825064
0.976	0.0764964
0.979	0.0716564
0.982	0.0719664
0.984	0.0765164
0.987	0.0785564
0.99	0.0759764
0.993	0.0745664
0.995	0.0766264
0.998	0.0783064
1.001	0.0800564
1.004	0.0836664
1.006	0.0856464
1.009	0.0897064
1.012	0.0977364
1.014	0.103966
1.017	0.104466
1.02	0.102246
1.023	0.103036
1.025	0.108096
1.028	0.113826
1.031	0.117976
1.033	0.121716
1.036	0.121906
1.039	0.117256
1.042	0.118186
1.044	0.127366
1.047	0.134806
1.05	0.135606
1.053	0.133056
1.055	0.129146
1.058	0.125296
1.061	0.123356
1.063	0.121616
1.066	0.119026
1.069	0.111426
1.072	0.104916
1.074	0.107696
1.077	0.114756
1.08	0.119106
1.083	0.123516
1.085	0.122356
1.088	0.115286
1.091	0.110486
1.093	0.109876
1.096	0.113566
1.099	0.121126
1.102	0.126336
1.104	0.123566
1.107	0.122586
1.11	0.123096
1.112	0.129786
1.115	0.141756
1.118	0.153126
1.121	0.161496
1.123	0.164016
1.126	0.157676
1.129	0.151256
1.132	0.154346
1.134	0.157376
1.137	0.158226
1.14	0.156596
1.142	0.149366
1.145	0.138396
1.148	0.129446
1.151	0.123066
1.153	0.128826
1.156	0.135656
1.159	0.135676
1.162	0.133876
1.164	0.132926
1.167	0.133396
1.17	0.137786
1.172	0.150286
1.175	0.162646
1.178	0.168636
1.181	0.160086
1.183	0.148446
1.186	0.144476
1.189	0.146976
1.191	0.153476
1.194	0.161876
1.197	0.178886
1.2	0.189736
1.202	0.189466
1.205	0.190106
1.208	0.197536
1.211	0.210406
1.213	0.220226
1.216	0.223156
1.219	0.222096
1.221	0.221056
1.224	0.210856
1.227	0.202286
1.23	0.205756
1.232	0.216246
1.235	0.226116
1.238	0.229066
1.241	0.230236
1.243	0.238506
1.246	0.235006
1.249	0.224616
1.251	0.218436
1.254	0.216136
1.257	0.211096
1.26	0.197186
1.262	0.179396
1.265	0.165206
1.268	0.155126
1.27	0.149806
1.273	0.162636
1.276	0.179146
1.279	0.182236
1.281	0.177746
1.284	0.187816
1.287	0.206056
1.29	0.216356
1.292	0.218586
1.295	0.222956
1.298	0.226446
1.3	0.224576
1.303	0.226316
1.306	0.237616
1.309	0.246056
1.311	0.239116
1.314	0.226926
1.317	0.220116
1.32	0.223206
1.322	0.238706
1.325	0.249196
1.328	0.244276
1.33	0.238766
1.333	0.234606
1.336	0.233126
1.339	0.230516
1.341	0.230616
1.344	0.235226
1.347	0.238436
1.349	0.227456
1.352	0.222776
1.355	0.232006
1.358	0.239906
1.36	0.245526
1.363	0.247566
1.366	0.246746
1.369	0.248086
1.371	0.247696
1.374	0.243416
1.377	0.244386
1.379	0.243726
1.382	0.244656
1.385	0.248356
1.388	0.253006
1.39	0.260546
1.393	0.271506
1.396	0.271256
1.398	0.269056
1.401	0.270126
1.404	0.269996
1.407	0.267976
1.409	0.266346
1.412	0.262956
1.415	0.258776
1.418	0.255246
1.42	0.256066
1.423	0.268656
1.426	0.283006
1.428	0.294066
1.431	0.298686
1.434	0.290976
1.437	0.282436
1.439	0.279556
1.442	0.279656
1.445	0.277156
1.448	0.270376
1.45	0.261436
1.453	0.249816
1.456	0.238916
1.458	0.237076
1.461	0.246246
1.464	0.254786
1.467	0.257866
1.469	0.256036
1.472	0.253236
1.475	0.253196
1.477	0.255046
1.48	0.255576
1.483	0.247596
1.486	0.236676
1.488	0.238996
1.491	0.247976
1.494	0.253586
1.497	0.258416
1.499	0.264356
1.502	0.265046
1.505	0.265166
1.507	0.269796
1.51	0.281956
1.513	0.289946
1.516	0.283066
1.518	0.266426
1.521	0.249426
1.524	0.238866
1.527	0.236416
1.529	0.239536
1.532	0.241266
1.535	0.240926
1.537	0.239816
1.54	0.239276
1.543	0.241636
1.546	0.250026
1.548	0.260126
1.551	0.262516
1.554	0.258746
1.556	0.256316
1.559	0.256226
1.562	0.254666
1.565	0.251176
1.567	0.254216
1.57	0.262986
1.573	0.265486
1.576	0.262816
1.578	0.261196
1.581	0.259236
1.584	0.254686
1.586	0.254186
1.589	0.259946
1.592	0.266246
1.595	0.262966
1.597	0.252466
1.6	0.250246
1.603	0.258886
1.606	0.267436
1.608	0.273446
1.611	0.280676
1.614	0.284056
1.616	0.284826
1.619	0.290076
1.622	0.296046
1.625	0.289376
1.627	0.270656
1.63	0.253386
1.633	0.243226
1.635	0.241516
1.638	0.244986
1.641	0.246166
1.644	0.240286
1.646	0.229386
1.649	0.225116
1.652	0.235656
1.655	0.251266
1.657	0.261626
1.66	0.266246
1.663	0.260636
1.665	0.249506
1.668	0.245906
1.671	0.250636
1.674	0.255396
1.676	0.254946
1.679	0.249576
1.682	0.243186
1.684	0.244046
1.687	0.257146
1.69	0.273666
1.693	0.280326
1.695	0.278566
1.698	0.280376
1.701	0.286296
1.704	0.292936
1.706	0.302606
1.709	0.317396
1.712	0.331076
1.714	0.336296
1.717	0.327726
1.72	0.322156
1.723	0.319726
1.725	0.311246
1.728	0.307016
1.731	0.311106
1.734	0.314916
1.736	0.309286
1.739	0.296966
1.742	0.289646
1.744	0.299406
1.747	0.306336
1.75	0.310796
1.753	0.321036
1.755	0.330726
1.758	0.330666
1.761	0.326926
1.763	0.328836
1.766	0.334446
1.769	0.335766
1.772	0.327866
1.774	0.322376
1.777	0.317676
1.78	0.305066
1.783	0.288286
1.785	0.279666
1.788	0.276466
1.791	0.280966
1.793	0.283516
1.796	0.281446
1.799	0.286446
1.802	0.293696
1.804	0.302176
1.807	0.311936
1.81	0.322816
1.813	0.327486
1.815	0.333376
1.818	0.332526
1.821	0.330346
1.823	0.332086
1.826	0.336416
1.829	0.346776
1.832	0.357876
1.834	0.365376
1.837	0.368836
1.84	0.373036
1.842	0.376176
1.845	0.377406
1.848	0.375496
1.851	0.374106
1.853	0.372316
1.856	0.365396
1.859	0.362666
1.862	0.366966
1.864	0.368836
1.867	0.362796
1.87	0.357026
1.872	0.362626
1.875	0.371166
1.878	0.372806
1.881	0.372106
1.883	0.373276
1.886	0.372206
1.889	0.368726
1.892	0.369966
1.894	0.376356
1.897	0.374216
1.9	0.361566
1.902	0.348336
1.905	0.340856
1.908	0.337546
1.911	0.335446
1.913	0.328496
1.916	0.309766
1.919	0.291106
1.921	0.279296
1.924	0.275716
1.927	0.272486
1.93	0.270086
1.932	0.268426
1.935	0.264266
1.938	0.256576
1.941	0.251866
1.943	0.257396
1.946	0.260276
1.949	0.257986
1.951	0.260336
1.954	0.272516
1.957	0.281496
1.96	0.279566
1.962	0.277136
1.965	0.277126
1.968	0.279326
1.97	0.284956
1.973	0.294626
1.976	0.302426
1.979	0.301386
1.981	0.287676
1.984	0.267866
1.987	0.257716
1.99	0.252486
1.992	0.249076
1.995	0.248716
1.998	0.251906
2	0.250216
2.003	0.245836
2.006	0.244256
2.009	0.252956
2.011	0.273176
2.014	0.288696
2.017	0.295366
2.02	0.299306
2.022	0.299846
2.025	0.295606
2.028	0.297266
2.03	0.305106
2.033	0.311176
2.036	0.311636
2.039	0.310546
2.041	0.314026
2.044	0.320856
2.047	0.324516
2.049	0.324916
2.052	0.320556
2.055	0.310896
2.058	0.302726
2.06	0.298836
2.063	0.301626
2.066	0.310066
2.069	0.317036
2.071	0.322506
2.074	0.327756
2.077	0.330936
2.079	0.334326
2.082	0.336466
2.085	0.333346
2.088	0.332836
2.09	0.331276
2.093	0.323796
2.096	0.315526
2.099	0.308646
2.101	0.301456
2.104	0.296786
2.107	0.285196
2.109	0.271086
2.112	0.271576
2.115	0.278976
2.118	0.286586
2.12	0.297636
2.123	0.311056
2.126	0.320366
2.128	0.329386
2.131	0.334146
2.134	0.344066
2.137	0.357816
2.139	0.357806
2.142	0.344926
2.145	0.329626
2.148	0.312136
2.15	0.303896
2.153	0.307386
2.156	0.311896
2.158	0.320516
2.161	0.329466
2.164	0.333506
2.167	0.336806
2.169	0.345916
2.172	0.354506
2.175	0.366086
2.178	0.371406
2.18	0.369086
2.183	0.362146
2.186	0.354996
2.188	0.347626
2.191	0.345816
2.194	0.348636
2.197	0.345726
2.199	0.341506
2.202	0.332556
2.205	0.319206
2.207	0.305456
2.21	0.297756
2.213	0.300456
2.216	0.308296
2.218	0.308746
2.221	0.301626
2.224	0.301496
2.227	0.312636
2.229	0.321016
2.232	0.319396
2.235	0.320716
2.237	0.329786
2.24	0.331186
2.243	0.338026
2.246	0.356876
2.248	0.375996
2.251	0.378966
2.254	0.370006
2.257	0.351086
2.259	0.344886
2.262	0.348246
2.265	0.347726
2.267	0.345986
2.27	0.337516
2.273	0.323386
2.276	0.303486
2.278	0.292246
2.281	0.284536
2.284	0.288736
2.286	0.301546
2.289	0.310446
2.292	0.308516
2.295	0.293296
2.297	0.280556
2.3	0.292476
2.303	0.313076
2.306	0.326696
2.308	0.334696
2.311	0.334236
2.314	0.317926
2.316	0.302186
2.319	0.306586
2.322	0.322216
2.325	0.329246
2.327	0.317276
2.33	0.311796
2.333	0.315796
2.335	0.323796
2.338	0.340516
2.341	0.361446
2.344	0.364586
2.346	0.357256
2.349	0.355846
2.352	0.358196
2.355	0.354606
2.357	0.341566
2.36	0.326326
2.363	0.311876
2.365	0.295716
2.368	0.283606
2.371	0.284276
2.374	0.288266
2.376	0.288786
2.379	0.288676
2.382	0.292966
2.385	0.300696
2.387	0.306926
2.39	0.313126
2.393	0.324926
2.395	0.334486
2.398	0.331796
2.401	0.321796
2.404	0.319276
2.406	0.326186
2.409	0.338496
2.412	0.356836
2.414	0.370096
2.417	0.371596
2.42	0.363986
2.423	0.354496
2.425	0.351826
2.428	0.359976
2.431	0.367666
2.434	0.366796
2.436	0.358516
2.439	0.341876
2.442	0.326866
2.444	0.318746
2.447	0.319056
2.45	0.328606
2.453	0.341636
2.455	0.346426
2.458	0.343456
2.461	0.343026
2.464	0.345546
2.466	0.353456
2.469	0.366256
2.472	0.368266
2.474	0.357766
2.477	0.352506
2.48	0.352906
2.483	0.354306
2.485	0.356596
2.488	0.356626
2.491	0.347986
2.493	0.333996
2.496	0.327106
2.499	0.335656
2.502	0.352486
2.504	0.361086
2.507	0.362936
2.51	0.362066
2.513	0.358186
2.515	0.347036
2.518	0.340166
2.521	0.347846
2.523	0.355976
2.526	0.353666
2.529	0.339146
2.532	0.324046
2.534	0.318376
2.537	0.315726
2.54	0.309076
2.543	0.311136
2.545	0.315586
2.548	0.307036
2.551	0.293436
2.553	0.289306
2.556	0.297226
2.559	0.305606
2.562	0.304846
2.564	0.300026
2.567	0.300006
2.57	0.300386
2.572	0.300066
2.575	0.300336
2.578	0.304726
2.581	0.308466
2.583	0.313646
2.586	0.318126
2.589	0.320956
2.592	0.324796
2.594	0.327566
2.597	0.326946
2.6	0.326666
2.602	0.323576
2.605	0.314866
2.608	0.316026
2.611	0.320036
2.613	0.322456
2.616	0.324866
2.619	0.328186
2.621	0.331996
2.624	0.340336
2.627	0.358176
2.63	0.378966
2.632	0.394556
2.635	0.396606
2.638	0.395546
2.641	0.396636
2.643	0.398306
2.646	0.394526
2.649	0.392816
2.651	0.395456
2.654	0.390816
2.657	0.384756
2.66	0.381036
2.662	0.375506
2.665	0.360666
2.668	0.345886
2.671	0.336676
2.673	0.333166
2.676	0.327516
2.679	0.315376
2.681	0.300546
2.684	0.285686
2.687	0.272476
2.69	0.262826
2.692	0.261086
2.695	0.258126
2.698	0.252806
2.7	0.255016
2.703	0.262656
2.706	0.271106
2.709	0.280836
2.711	0.290296
2.714	0.296316
2.717	0.304576
2.72	0.316466
2.722	0.328326
2.725	0.334806
2.728	0.332426
2.73	0.328126
2.733	0.326716
2.736	0.324946
2.739	0.324406
2.741	0.329136
2.744	0.335876
2.747	0.338676
2.75	0.333976
2.752	0.325796
2.755	0.321396
2.758	0.317556
2.76	0.315086
2.763	0.318376
2.766	0.324166
2.769	0.328826
2.771	0.330466
2.774	0.335066
2.777	0.349566
2.779	0.368346
2.782	0.382196
2.785	0.389866
2.788	0.387986
2.79	0.380656
2.793	0.377686
2.796	0.377746
2.799	0.376266
2.801	0.371776
2.804	0.361356
2.807	0.349206
2.809	0.344336
2.812	0.353436
2.815	0.370056
2.818	0.383496
2.82	0.389986
2.823	0.396926
2.826	0.406906
2.829	0.411436
2.831	0.416056
2.834	0.421636
2.837	0.417316
2.839	0.402926
2.842	0.392126
2.845	0.386476
2.848	0.381276
2.85	0.371766
2.853	0.352786
2.856	0.332776
2.858	0.319356
2.861	0.321386
2.864	0.330236
2.867	0.331056
2.869	0.324366
2.872	0.317216
2.875	0.311286
2.878	0.310356
2.88	0.327256
2.883	0.353676
2.886	0.376266
2.888	0.385846
2.891	0.386696
2.894	0.392976
2.897	0.397666
2.899	0.398136
2.902	0.399626
2.905	0.400776
2.907	0.392796
2.91	0.388166
2.913	0.385376
2.916	0.375536
2.918	0.369396
2.921	0.369236
2.924	0.377616
2.927	0.388406
2.929	0.390026
2.932	0.385996
2.935	0.386116
2.937	0.382116
2.94	0.372296
2.943	0.365956
2.946	0.358976
2.948	0.339886
2.951	0.316906
2.954	0.313096
2.957	0.316406
2.959	0.316176
2.962	0.310416
2.965	0.303866
2.967	0.301676
2.97	0.305916
2.973	0.321706
2.976	0.344896
2.978	0.370806
2.981	0.382436
2.984	0.384586
2.986	0.381296
2.989	0.382426
2.992	0.392686
2.995	0.401936
2.997	0.398136
3	0.386716
3.003	0.378556
3.006	0.366846
3.008	0.357566
3.011	0.359606
3.014	0.368596
3.016	0.372636
3.019	0.368466
3.022	0.365166
3.025	0.368576
3.027	0.365156
3.03	0.354176
3.033	0.347296
3.036	0.349186
3.038	0.346646
3.041	0.339756
3.044	0.335956
3.046	0.339116
3.049	0.345036
3.052	0.346516
3.055	0.348386
3.057	0.350746
3.06	0.342306
3.063	0.337036
3.065	0.350596
3.068	0.368186
3.071	0.379856
3.074	0.383786
3.076	0.384386
3.079	0.389836
3.082	0.397886
3.085	0.406246
3.087	0.418526
3.09	0.421186
3.093	0.409276
3.095	0.396686
3.098	0.386236
3.101	0.377696
3.104	0.373216
3.106	0.376436
3.109	0.386636
3.112	0.398346
3.115	0.406866
3.117	0.410536
3.12	0.407396
3.123	0.401776
3.125	0.401576
3.128	0.404946
3.131	0.408896
3.134	0.407086
3.136	0.396406
3.139	0.377136
3.142	0.355156
3.144	0.338096
3.147	0.329306
3.15	0.333456
3.153	0.338826
3.155	0.338886
3.158	0.333066
3.161	0.324806
3.164	0.318706
3.166	0.320756
3.169	0.327216
3.172	0.332386
3.174	0.344166
3.177	0.348396
3.18	0.345916
3.183	0.344226
3.185	0.347986
3.188	0.356266
3.191	0.368496
3.193	0.388126
3.196	0.407416
3.199	0.417956
3.202	0.413476
3.204	0.404196
3.207	0.397626
3.21	0.394446
3.213	0.388136
3.215	0.378706
3.218	0.381216
3.221	0.381576
3.223	0.378066
3.226	0.380386
3.229	0.390686
3.232	0.404276
3.234	0.416816
3.237	0.434206
3.24	0.455266
3.243	0.470966
3.245	0.471906
3.248	0.463536
3.251	0.447256
3.253	0.434116
3.256	0.420766
3.259	0.403396
3.262	0.380406
3.264	0.353006
3.267	0.335316
3.27	0.329596
3.272	0.331076
3.275	0.344736
3.278	0.364916
3.281	0.375716
3.283	0.384876
3.286	0.390696
3.289	0.400336
3.292	0.411876
3.294	0.416726
3.297	0.416586
3.3	0.416666
3.302	0.408536
3.305	0.394696
3.308	0.389206
3.311	0.385516
3.313	0.385806
3.316	0.383456
3.319	0.374576
3.322	0.369226
3.324	0.375286
3.327	0.376906
3.33	0.379896
3.332	0.388196
3.335	0.391186
3.338	0.389136
3.341	0.390816
3.343	0.400446
3.346	0.410576
3.349	0.408076
3.351	0.392486
3.354	0.373856
3.357	0.357206
3.36	0.351776
3.362	0.359426
3.365	0.369696
3.368	0.374996
3.371	0.377286
3.373	0.383886
3.376	0.393826
3.379	0.402456
3.381	0.411596
3.384	0.415146
3.387	0.405776
3.39	0.399566
3.392	0.405156
3.395	0.413266
3.398	0.418056
3.401	0.418666
3.403	0.408166
3.406	0.393816
3.409	0.386956
3.411	0.390036
3.414	0.399086
3.417	0.402006
3.42	0.394946
3.422	0.383156
3.425	0.371766
3.428	0.358506
3.43	0.355716
3.433	0.366046
3.436	0.375876
3.439	0.379996
3.441	0.374826
3.444	0.364646
3.447	0.362806
3.45	0.367906
3.452	0.368746
3.455	0.370986
3.458	0.375406
3.46	0.375756
3.463	0.370966
3.466	0.371536
3.469	0.379726
3.471	0.392146
3.474	0.397966
3.477	0.401906
3.48	0.412176
3.482	0.424536
3.485	0.420026
3.488	0.410346
3.49	0.405946
3.493	0.399906
3.496	0.395296
3.499	0.389196
3.501	0.380776
3.504	0.369416
3.507	0.357996
3.509	0.360986
3.512	0.381366
3.515	0.397086
3.518	0.401836
3.52	0.405296
3.523	0.408916
3.526	0.410206
3.529	0.408976
3.531	0.410416
3.534	0.410096
3.537	0.396656
3.539	0.379916
3.542	0.369276
3.545	0.365726
3.548	0.367746
3.55	0.367576
3.553	0.366336
3.556	0.368466
3.558	0.373716
3.561	0.381396
3.564	0.382186
3.567	0.376906
3.569	0.377666
3.572	0.389396
3.575	0.393506
3.578	0.390096
3.58	0.388276
3.583	0.391566
3.586	0.394206
3.588	0.390616
3.591	0.385996
3.594	0.390636
3.597	0.399826
3.599	0.393966
3.602	0.378926
3.605	0.370426
3.608	0.369966
3.61	0.371426
3.613	0.371616
3.616	0.378266
3.618	0.391266
3.621	0.399666
3.624	0.397476
3.627	0.396676
3.629	0.406106
3.632	0.419176
3.635	0.426736
3.637	0.425206
3.64	0.420166
3.643	0.417556
3.646	0.421086
3.648	0.427336
3.651	0.433786
3.654	0.440706
3.657	0.441336
3.659	0.431686
3.662	0.421306
3.665	0.416346
3.667	0.414886
3.67	0.411286
3.673	0.404176
3.676	0.399366
3.678	0.399196
3.681	0.397006
3.684	0.396556
3.687	0.400246
3.689	0.400276
3.692	0.398766
3.695	0.400456
3.697	0.403616
3.7	0.404196
3.703	0.399356
3.706	0.391306
3.708	0.387856
3.711	0.387766
3.714	0.387746
3.716	0.387536
3.719	0.379076
3.722	0.362916
3.725	0.362486
3.727	0.375506
3.73	0.391066
3.733	0.405926
3.736	0.418356
3.738	0.424986
3.741	0.430086
3.744	0.432336
3.746	0.439366
3.749	0.458866
3.752	0.468376
3.755	0.462236
3.757	0.446826
3.76	0.430436
3.763	0.419916
3.766	0.417396
3.768	0.427946
3.771	0.447826
3.774	0.459366
3.776	0.452006
3.779	0.440026
3.782	0.437916
3.785	0.445896
3.787	0.452806
3.79	0.456026
3.793	0.453676
3.795	0.436876
3.798	0.417356
3.801	0.409516
3.804	0.409126
3.806	0.405796
3.809	0.396446
3.812	0.387196
3.815	0.380396
3.817	0.372426
3.82	0.369066
3.823	0.369566
3.825	0.374326
3.828	0.378726
3.831	0.382936
3.834	0.387686
3.836	0.394376
3.839	0.401396
3.842	0.404796
3.844	0.405056
3.847	0.406146
3.85	0.404556
3.853	0.398076
3.855	0.382646
3.858	0.366056
3.861	0.358106
3.864	0.355336
3.866	0.351116
3.869	0.348566
3.872	0.350886
3.874	0.359206
3.877	0.368036
3.88	0.375846
3.883	0.390646
3.885	0.405296
3.888	0.412346
3.891	0.410656
3.894	0.403366
3.896	0.398246
3.899	0.392876
3.902	0.383136
3.904	0.377356
3.907	0.374736
3.91	0.366716
3.913	0.351156
3.915	0.337366
3.918	0.331116
3.921	0.329776
3.923	0.325996
3.926	0.323696
3.929	0.329726
3.932	0.338656
3.934	0.345366
3.937	0.355636
3.94	0.371026
3.943	0.383956
3.945	0.390466
3.948	0.392456
3.951	0.394256
3.953	0.396026
3.956	0.390976
3.959	0.384646
3.962	0.388546
3.964	0.397316
3.967	0.411146
3.97	0.424436
3.973	0.432956
3.975	0.441786
3.978	0.449806
3.981	0.452906
3.983	0.452096
3.986	0.443106
3.989	0.427936
3.992	0.410926
3.994	0.390226
3.997	0.370646
4	0.359986
4.002	0.362426
4.005	0.373906
4.008	0.388776
4.011	0.406896
4.013	0.421596
4.016	0.427946
4.019	0.431046
4.022	0.435286
4.024	0.440486
4.027	0.444726
4.03	0.439336
4.032	0.430436
4.035	0.421106
4.038	0.410916
4.041	0.405216
4.043	0.406916
4.046	0.411856
4.049	0.416726
4.052	0.417426
4.054	0.413046
4.057	0.407796
4.06	0.402786
4.062	0.397026
4.065	0.396996
4.068	0.400366
4.071	0.397946
4.073	0.389986
4.076	0.376086
4.079	0.360156
4.081	0.348826
4.084	0.344376
4.087	0.339756
4.09	0.337406
4.092	0.329106
4.095	0.322286
4.098	0.324956
4.101	0.331406
4.103	0.344816
4.106	0.365156
4.109	0.388456
4.111	0.404766
4.114	0.416376
4.117	0.422626
4.12	0.430556
4.122	0.439896
4.125	0.447066
4.128	0.450666
4.13	0.452676
4.133	0.443556
4.136	0.426306
4.139	0.411526
4.141	0.403686
4.144	0.399836
4.147	0.401926
4.15	0.400096
4.152	0.398116
4.155	0.398626
4.158	0.397216
4.16	0.403916
4.163	0.416366
4.166	0.431506
4.169	0.442886
4.171	0.444206
4.174	0.437036
4.177	0.430346
4.18	0.423826
4.182	0.414486
4.185	0.404516
4.188	0.397866
4.19	0.392346
4.193	0.383476
4.196	0.380106
4.199	0.383886
4.201	0.388396
4.204	0.392346
4.207	0.392666
4.209	0.388166
4.212	0.390276
4.215	0.399616
4.218	0.404886
4.22	0.402576
4.223	0.394476
4.226	0.388476
4.229	0.384946
4.231	0.380076
4.234	0.378146
4.237	0.383576
4.239	0.385746
4.242	0.380516
4.245	0.377126
4.248	0.379866
4.25	0.383066
4.253	0.381436
4.256	0.378456
4.259	0.379116
4.261	0.378926
4.264	0.371746
4.267	0.362786
4.269	0.359466
4.272	0.359746
4.275	0.360106
4.278	0.362116
4.28	0.365156
4.283	0.366466
4.286	0.368926
4.288	0.379356
4.291	0.396406
4.294	0.410596
4.297	0.417026
4.299	0.415606
4.302	0.411436
4.305	0.407646
4.308	0.404606
4.31	0.400876
4.313	0.392726
4.316	0.380686
4.318	0.373386
4.321	0.370716
4.324	0.366926
4.327	0.367916
4.329	0.370186
4.332	0.371346
4.335	0.373546
4.338	0.381176
4.34	0.391756
4.343	0.405606
4.346	0.413916
4.348	0.414546
4.351	0.413936
4.354	0.413096
4.357	0.412126
4.359	0.411806
4.362	0.410246
4.365	0.404246
4.367	0.398466
4.37	0.388466
4.373	0.381486
4.376	0.383876
4.378	0.392056
4.381	0.405206
4.384	0.418966
4.387	0.429306
4.389	0.439086
4.392	0.444296
4.395	0.447166
4.397	0.448036
4.4	0.443146
4.403	0.437276
4.406	0.431526
4.408	0.421326
4.411	0.406376
4.414	0.394136
4.417	0.383146
4.419	0.376726
4.422	0.370756
4.425	0.365256
4.427	0.362536
4.43	0.361806
4.433	0.358546
4.436	0.357596
4.438	0.361336
4.441	0.362786
4.444	0.362546
4.446	0.366486
4.449	0.377476
4.452	0.392556
4.455	0.413366
4.457	0.426666
4.46	0.427736
4.463	0.424986
4.466	0.426856
4.468	0.434146
4.471	0.437806
4.474	0.431486
4.476	0.420986
4.479	0.409506
4.482	0.391476
4.485	0.376556
4.487	0.371706
4.49	0.371856
4.493	0.370726
4.495	0.368496
4.498	0.372756
4.501	0.380086
4.504	0.381766
4.506	0.379356
4.509	0.376946
4.512	0.377486
4.515	0.382036
4.517	0.385946
4.52	0.389486
4.523	0.392696
4.525	0.392516
4.528	0.391806
4.531	0.392406
4.534	0.391826
4.536	0.390756
4.539	0.391666
4.542	0.390026
4.545	0.388276
4.547	0.386166
4.55	0.381596
4.553	0.377076
4.555	0.377366
4.558	0.389866
4.561	0.408506
4.564	0.420896
4.566	0.427096
4.569	0.436996
4.572	0.449656
4.574	0.459596
4.577	0.461676
4.58	0.464356
4.583	0.460356
4.585	0.443226
4.588	0.426746
4.591	0.420766
4.594	0.417136
4.596	0.407536
4.599	0.393286
4.602	0.385996
4.604	0.389246
4.607	0.383416
4.61	0.380216
4.613	0.379986
4.615	0.378796
4.618	0.376916
4.621	0.390866
4.624	0.405946
4.626	0.410726
4.629	0.407866
4.632	0.402766
4.634	0.405606
4.637	0.407376
4.64	0.399356
4.643	0.389756
4.645	0.383486
4.648	0.363986
4.651	0.348356
4.653	0.342086
4.656	0.335286
4.659	0.329086
4.662	0.328736
4.664	0.341836
4.667	0.357036
4.67	0.355956
4.673	0.348766
4.675	0.348396
4.678	0.349756
4.681	0.349796
4.683	0.351016
4.686	0.354046
4.689	0.353506
4.692	0.346246
4.694	0.348816
4.697	0.366006
4.7	0.382466
4.703	0.391346
4.705	0.396896
4.708	0.404286
4.711	0.409436
4.713	0.407426
4.716	0.404816
4.719	0.402856
4.722	0.398916
4.724	0.396726
4.727	0.397466
4.73	0.399056
4.732	0.401166
4.735	0.401496
4.738	0.404306
4.741	0.410496
4.743	0.413676
4.746	0.412456
4.749	0.405996
4.752	0.393406
4.754	0.380396
4.757	0.368116
4.76	0.353296
4.762	0.336256
4.765	0.321106
4.768	0.318326
4.771	0.323106
4.773	0.319826
4.776	0.315206
4.779	0.313186
4.781	0.310956
4.784	0.312286
4.787	0.329496
4.79	0.354116
4.792	0.374466
4.795	0.383116
4.798	0.383256
4.801	0.390296
4.803	0.404526
4.806	0.420656
4.809	0.433786
4.811	0.436566
4.814	0.424366
4.817	0.415546
4.82	0.411156
4.822	0.403556
4.825	0.401046
4.828	0.401766
4.831	0.400286
4.833	0.395706
4.836	0.393246
4.839	0.396296
4.841	0.390106
4.844	0.377856
4.847	0.367896
4.85	0.361746
4.852	0.358506
4.855	0.356166
4.858	0.353276
4.86	0.350816
4.863	0.349386
4.866	0.360436
4.869	0.379586
4.871	0.389816
4.874	0.393726
4.877	0.401296
4.88	0.413846
4.882	0.423576
4.885	0.428626
4.888	0.431356
4.89	0.424366
4.893	0.405956
4.896	0.391386
4.899	0.387136
4.901	0.388436
4.904	0.389476
4.907	0.382016
4.91	0.369916
4.912	0.363706
4.915	0.368156
4.918	0.379916
4.92	0.380476
4.923	0.367266
4.926	0.364016
4.929	0.375406
4.931	0.378266
4.934	0.376856
4.937	0.382476
4.939	0.391236
4.942	0.393336
4.945	0.390566
4.948	0.397796
4.95	0.416256
4.953	0.421276
4.956	0.412826
4.959	0.408856
4.961	0.409626
4.964	0.402326
4.967	0.386356
4.969	0.370956
4.972	0.362976
4.975	0.359126
4.978	0.351936
4.98	0.346316
4.983	0.346876
4.986	0.349136
4.989	0.351106
4.991	0.357376
4.994	0.358586
4.997	0.355866
4.999	0.356006
5.002	0.358176
5.005	0.363816
5.008	0.372326
5.01	0.378166
5.013	0.380776
5.016	0.386026
5.018	0.393096
5.021	0.407926
5.024	0.424316
5.027	0.436176
5.029	0.444516
5.032	0.446216
5.035	0.439266
5.038	0.423006
5.04	0.408896
5.043	0.396626
5.046	0.384326
5.048	0.371106
5.051	0.357976
5.054	0.345876
5.057	0.333916
5.059	0.325086
5.062	0.319596
5.065	0.324316
5.067	0.330626
5.07	0.336516
5.073	0.340556
5.076	0.342926
5.078	0.345416
5.081	0.344306
5.084	0.344176
5.087	0.346986
5.089	0.347946
5.092	0.342426
5.095	0.328386
5.097	0.315996
5.1	0.312016
5.103	0.310716
5.106	0.313076
5.108	0.320056
5.111	0.328556
5.114	0.335936
5.117	0.343216
5.119	0.356846
5.122	0.373896
5.125	0.381306
5.127	0.382296
5.13	0.384506
5.133	0.385486
5.136	0.383616
5.138	0.377746
5.141	0.372176
5.144	0.369766
5.146	0.371776
5.149	0.385386
5.152	0.403876
5.155	0.412956
5.157	0.414536
5.16	0.419506
5.163	0.428996
5.166	0.436396
5.168	0.437616
5.171	0.436486
5.174	0.432056
5.176	0.421546
5.179	0.412966
5.182	0.413836
5.185	0.414196
5.187	0.406996
5.19	0.400226
5.193	0.400586
5.196	0.404696
5.198	0.407746
5.201	0.408176
5.204	0.405236
5.206	0.401626
5.209	0.397166
5.212	0.397346
5.215	0.397556
5.217	0.390366
5.22	0.380196
5.223	0.380186
5.225	0.382366
5.228	0.384086
5.231	0.388576
5.234	0.396096
5.236	0.407576
5.239	0.419306
5.242	0.431106
5.245	0.446636
5.247	0.461946
5.25	0.464956
5.253	0.460126
5.255	0.451516
5.258	0.447086
5.261	0.445936
5.264	0.441776
5.266	0.437066
5.269	0.432406
5.272	0.411016
5.275	0.389606
5.277	0.382496
5.28	0.392276
5.283	0.397766
5.285	0.387596
5.288	0.376296
5.291	0.378566
5.294	0.378976
5.296	0.372126
5.299	0.378186
5.302	0.384556
5.304	0.378826
5.307	0.370586
5.31	0.375576
5.313	0.388226
5.315	0.391766
5.318	0.383726
5.321	0.378916
5.324	0.381306
5.326	0.379296
5.329	0.372716
5.332	0.373526
5.334	0.383936
5.337	0.392106
5.34	0.405396
5.343	0.420956
5.345	0.435066
5.348	0.448686
5.351	0.461046
5.353	0.475496
5.356	0.491296
5.359	0.493776
5.362	0.483476
5.364	0.467606
5.367	0.449546
5.37	0.437266
5.373	0.429396
5.375	0.411066
5.378	0.389846
5.381	0.380376
5.383	0.379086
5.386	0.381086
5.389	0.387566
5.392	0.395586
5.394	0.390176
5.397	0.374526
5.4	0.364876
5.403	0.373976
5.405	0.389256
5.408	0.394686
5.411	0.391876
5.413	0.383476
5.416	0.372146
5.419	0.357726
5.422	0.355996
5.424	0.356386
5.427	0.348526
5.43	0.348016
5.432	0.356116
5.435	0.358836
5.438	0.350186
[truncated: 6,266 more rows]

## Sheet: Fig3B
Chrom.1	AtPhyB_Pr_UV3_650nm
UV 3_650
ml	mAU
0.001	11.5414
0.004	9.39691
0.007	7.2499
0.01	5.14306
0.013	3.1422
0.016	2.49682
0.018	2.16294
0.021	1.82803
0.024	1.49208
0.027	1.15517
0.03	0.81709
0.033	0.47894
0.035	0.16274
0.038	-0.13016
0.041	-0.15809
0.044	-0.17049
0.047	-0.18419
0.05	-0.19529
0.052	-0.16458
0.055	-0.0908
0.058	0.07949
0.061	0.33076
0.064	0.86399
0.067	2.42193
0.069	4.08676
0.072	6.59692
0.075	9.72751
0.078	12.6888
0.081	14.7066
0.084	15.9683
0.086	17.0348
0.089	17.7276
0.092	18.1306
0.095	18.4267
0.098	18.155
0.101	17.1762
0.104	15.7563
0.106	14.1506
0.109	11.7656
0.112	9.01275
0.115	6.10452
0.118	3.9038
0.121	2.09416
0.123	0.6932
0.126	-0.58271
0.129	-1.6879
0.132	-2.58705
0.135	-3.69729
0.138	-4.50219
0.14	-5.33401
0.143	-5.89251
0.146	-6.32246
0.149	-6.69359
0.152	-7.0106
0.155	-7.26133
0.157	-7.44632
0.16	-7.56681
0.163	-7.58603
0.166	-7.46862
0.169	-7.31322
0.172	-7.07161
0.174	-6.80722
0.177	-6.44081
0.18	-6.06441
0.183	-5.61441
0.186	-5.17548
0.189	-4.72011
0.191	-4.28371
0.194	-3.8903
0.197	-3.50954
0.2	-3.13044
0.203	-2.74467
0.206	-2.34357
0.208	-2.00841
0.211	-1.66747
0.214	-1.387
0.217	-1.12949
0.22	-0.89291
0.223	-0.69442
0.225	-0.48959
0.228	-0.33252
0.231	-0.18627
0.234	-0.07566
0.237	0.00441
0.24	0.06091
0.242	0.09556
0.245	0.12221
0.248	0.14609
0.251	0.1636
0.254	0.18877
0.257	0.19621
0.259	0.19852
0.262	0.19595
0.265	0.19009
0.268	0.18699
0.271	0.18989
0.274	0.18882
0.276	0.18021
0.279	0.16676
0.282	0.14572
0.285	0.11883
0.288	0.09826
0.291	0.08462
0.293	0.0705
0.296	0.05421
0.299	0.04196
0.302	0.02764
0.305	0.02172
0.308	0.01752
0.31	0.01723
0.313	0.01574
0.316	0.00667
0.319	-0.00919
0.322	-0.02773
0.325	-0.04406
0.328	-0.05686
0.33	-0.06814
0.333	-0.07544
0.336	-0.07774
0.339	-0.07874
0.342	-0.07411
0.345	-0.05663
0.347	-0.03715
0.35	-0.02915
0.353	-0.01964
0.356	-0.01126
0.359	-0.00406
0.362	0.00185
0.364	0.00306
0.367	-9e-05
0.37	-0.00228
0.373	-0.00501
0.376	-0.01405
0.379	-0.01746
0.381	-0.00891
0.384	-0.01606
0.387	-0.02736
0.39	-0.03462
0.393	-0.03552
0.396	-0.0336
0.398	-0.03277
0.401	-0.03819
0.404	-0.04297
0.407	-0.04574
0.41	-0.04768
0.413	-0.04098
0.415	-0.01901
0.418	0.00394
0.421	0.01793
0.424	0.02731
0.427	0.03611
0.43	0.04412
0.432	0.04666
0.435	0.04068
0.438	0.03583
0.441	0.03165
0.444	0.02402
0.447	0.01176
0.449	0.00015
0.452	-0.00693
0.455	-0.01148
0.458	-0.01666
0.461	-0.02344
0.464	-0.02639
0.466	-0.02658
0.469	-0.02924
0.472	-0.03533
0.475	-0.03205
0.478	-0.02152
0.481	-0.02007
0.483	-0.02635
0.486	-0.03128
0.489	-0.02978
0.492	-0.02423
0.495	-0.01975
0.498	-0.01826
0.5	-0.02125
0.503	-0.03479
0.506	-0.05478
0.509	-0.06797
0.512	-0.06491
0.515	-0.06368
0.517	-0.07192
0.52	-0.08366
0.523	-0.09011
0.526	-0.09237
0.529	-0.09653
0.532	-0.09725
0.535	-0.0933
0.537	-0.09169
0.54	-0.09464
0.543	-0.09731
0.546	-0.09438
0.549	-0.08654
0.552	-0.07404
0.554	-0.06839
0.557	-0.0702
0.56	-0.06897
0.563	-0.06206
0.566	-0.0505
0.569	-0.03867
0.571	-0.03058
0.574	-0.02522
0.577	-0.02356
0.58	-0.0287
0.583	-0.03898
0.586	-0.04789
0.588	-0.05016
0.591	-0.04639
0.594	-0.03877
0.597	-0.03654
0.6	-0.04168
0.603	-0.04369
0.605	-0.04263
0.608	-0.03542
0.611	-0.03025
0.614	-0.03156
0.617	-0.03511
0.62	-0.03698
0.622	-0.04149
0.625	-0.05123
0.628	-0.05821
0.631	-0.05959
0.634	-0.06922
0.637	-0.08714
0.639	-0.10428
0.642	-0.10855
0.645	-0.10523
0.648	-0.09754
0.651	-0.09451
0.654	-0.09634
0.656	-0.10158
0.659	-0.1099
0.662	-0.11756
0.665	-0.12013
0.668	-0.11893
0.671	-0.11979
0.673	-0.12535
0.676	-0.13098
0.679	-0.14061
0.682	-0.15076
0.685	-0.15647
0.688	-0.15803
0.69	-0.15148
0.693	-0.13992
0.696	-0.12518
0.699	-0.11019
0.702	-0.10315
0.705	-0.10608
0.707	-0.11166
0.71	-0.11586
0.713	-0.1185
0.716	-0.11652
0.719	-0.10182
0.722	-0.09355
0.724	-0.10433
0.727	-0.12421
0.73	-0.13754
0.733	-0.13174
0.736	-0.11612
0.739	-0.09381
0.742	-0.07008
0.744	-0.05524
0.747	-0.05663
0.75	-0.06791
0.753	-0.07154
0.756	-0.05935
0.759	-0.04267
0.761	-0.03142
0.764	-0.02973
0.767	-0.044
0.77	-0.06646
0.773	-0.08716
0.776	-0.09652
0.778	-0.10389
0.781	-0.11349
0.784	-0.12395
0.787	-0.13432
0.79	-0.14561
0.793	-0.15389
0.795	-0.14986
0.798	-0.13628
0.801	-0.12738
0.804	-0.12271
0.807	-0.11816
0.81	-0.11189
0.812	-0.10464
0.815	-0.10813
0.818	-0.11518
0.821	-0.11791
0.824	-0.12426
0.827	-0.13461
0.829	-0.14438
0.832	-0.15151
0.835	-0.15626
0.838	-0.16002
0.841	-0.16598
0.844	-0.1791
0.846	-0.18356
0.849	-0.18074
0.852	-0.17342
0.855	-0.16912
0.858	-0.16799
0.861	-0.1654
0.863	-0.1611
0.866	-0.15747
0.869	-0.15665
0.872	-0.15434
0.875	-0.14825
0.878	-0.14513
0.88	-0.15212
0.883	-0.16555
0.886	-0.17431
0.889	-0.1788
0.892	-0.18201
0.895	-0.1865
0.897	-0.19224
0.9	-0.19609
0.903	-0.19643
0.906	-0.19074
0.909	-0.18089
0.912	-0.17193
0.914	-0.16756
0.917	-0.16739
0.92	-0.1702
0.923	-0.17607
0.926	-0.18222
0.929	-0.18747
0.931	-0.19129
0.934	-0.19297
0.937	-0.20057
0.94	-0.20728
0.943	-0.20994
0.946	-0.2112
0.949	-0.2117
0.951	-0.20994
0.954	-0.20635
0.957	-0.20241
0.96	-0.20101
0.963	-0.20462
0.966	-0.20988
0.968	-0.21039
0.971	-0.20721
0.974	-0.20581
0.977	-0.20681
0.98	-0.20655
0.983	-0.19405
0.985	-0.18137
0.988	-0.17594
0.991	-0.17121
0.994	-0.16249
0.997	-0.15084
1	-0.1414
1.002	-0.13766
1.005	-0.13718
1.008	-0.13395
1.011	-0.13121
1.014	-0.13817
1.017	-0.14515
1.019	-0.14334
1.022	-0.13688
1.025	-0.13041
1.028	-0.13062
1.031	-0.13856
1.034	-0.14371
1.036	-0.14302
1.039	-0.13939
1.042	-0.13689
1.045	-0.13846
1.048	-0.14308
1.051	-0.14556
1.053	-0.14356
1.056	-0.14442
1.059	-0.14964
1.062	-0.14779
1.065	-0.13087
1.068	-0.10921
1.07	-0.09925
1.073	-0.10669
1.076	-0.1133
1.079	-0.10364
1.082	-0.09014
1.085	-0.08485
1.087	-0.08329
1.09	-0.07973
1.093	-0.07992
1.096	-0.09206
1.099	-0.10987
1.102	-0.11591
1.104	-0.10251
1.107	-0.09343
1.11	-0.10422
1.113	-0.1184
1.116	-0.12523
1.119	-0.12828
1.121	-0.13064
1.124	-0.13338
1.127	-0.1377
1.13	-0.14387
1.133	-0.14492
1.136	-0.13324
1.138	-0.12058
1.141	-0.1115
1.144	-0.10265
1.147	-0.0919
1.15	-0.07886
1.153	-0.06546
1.155	-0.04958
1.158	-0.03248
1.161	-0.01768
1.164	-0.01548
1.167	-0.01947
1.17	-0.01801
1.173	-0.01229
1.175	-0.00897
1.178	-0.01094
1.181	-0.01491
1.184	-0.02056
1.187	-0.02769
1.19	-0.02933
1.192	-0.02185
1.195	-0.01605
1.198	-0.01884
1.201	-0.02621
1.204	-0.03596
1.207	-0.04257
1.209	-0.04433
1.212	-0.04279
1.215	-0.03779
1.218	-0.0298
1.221	-0.02483
1.224	-0.02511
1.226	-0.027
1.229	-0.02427
1.232	-0.03471
1.235	-0.04233
1.238	-0.03639
1.241	-0.0267
1.243	-0.01837
1.246	-0.01575
1.249	-0.01814
1.252	-0.02318
1.255	-0.02602
1.258	-0.0272
1.26	-0.02528
1.263	-0.01517
1.266	-0.00957
1.269	-0.01812
1.272	-0.0357
1.275	-0.05617
1.277	-0.07453
1.28	-0.08857
1.283	-0.09844
1.286	-0.1041
1.289	-0.10494
1.292	-0.10208
1.294	-0.09392
1.297	-0.0825
1.3	-0.07421
1.303	-0.06866
1.306	-0.06163
1.309	-0.05847
1.311	-0.05803
1.314	-0.05199
1.317	-0.04543
1.32	-0.04042
1.323	-0.03567
1.326	-0.03567
1.328	-0.04782
1.331	-0.05697
1.334	-0.0595
1.337	-0.05561
1.34	-0.04963
1.343	-0.05073
1.345	-0.06136
1.348	-0.07164
1.351	-0.07503
1.354	-0.08014
1.357	-0.08439
1.36	-0.07402
1.362	-0.06391
1.365	-0.05965
1.368	-0.06074
1.371	-0.06219
1.374	-0.05865
1.377	-0.0526
1.38	-0.05238
1.382	-0.05589
1.385	-0.05745
1.388	-0.05782
1.391	-0.05772
1.394	-0.0568
1.397	-0.05338
1.399	-0.04434
1.402	-0.03191
1.405	-0.01433
1.408	0.00124
1.411	0.01306
1.414	0.02062
1.416	0.02433
1.419	0.01972
1.422	0.01186
1.425	-0.00076
1.428	-0.01927
1.431	-0.03692
1.433	-0.04786
1.436	-0.06034
1.439	-0.07517
1.442	-0.09053
1.445	-0.10327
1.448	-0.10373
1.45	-0.09471
1.453	-0.08402
1.456	-0.06688
1.459	-0.04892
1.462	-0.03964
1.465	-0.03726
1.467	-0.03594
1.47	-0.03159
1.473	-0.02353
1.476	-0.01695
1.479	-0.01333
1.482	-0.00263
1.484	0.01085
1.487	0.01628
1.49	0.01379
1.493	0.01174
1.496	0.00763
1.499	0.00473
1.501	0.00707
1.504	0.00906
1.507	0.01003
1.51	0.0046
1.513	-0.00838
1.516	-0.02307
1.518	-0.03232
1.521	-0.03582
1.524	-0.03818
1.527	-0.03697
1.53	-0.0297
1.533	-0.0253
1.535	-0.02441
1.538	-0.02735
1.541	-0.02973
1.544	-0.02619
1.547	-0.01767
1.55	-0.01977
1.552	-0.03032
1.555	-0.03782
1.558	-0.04129
1.561	-0.04561
1.564	-0.0479
1.567	-0.04304
1.569	-0.03479
1.572	-0.02705
1.575	-0.02382
1.578	-0.02461
1.581	-0.01089
1.584	0.0077
1.587	0.01791
1.589	0.02169
1.592	0.01516
1.595	0.00051
1.598	-0.01257
1.601	-0.0216
1.604	-0.02998
1.606	-0.03809
1.609	-0.0438
1.612	-0.04693
1.615	-0.0484
1.618	-0.05016
1.621	-0.05124
1.623	-0.04255
1.626	-0.03002
1.629	-0.0208
1.632	-0.01581
1.635	-0.01668
1.638	-0.01716
1.64	-0.01948
1.643	-0.02485
1.646	-0.03164
1.649	-0.03795
1.652	-0.04309
1.655	-0.04593
1.657	-0.04746
1.66	-0.05138
1.663	-0.05498
1.666	-0.05148
1.669	-0.04181
1.672	-0.0263
1.674	-0.01375
1.677	-0.00805
1.68	-0.00372
1.683	0.00071
1.686	0.00126
1.689	-0.00088
1.691	-0.00264
1.694	-0.0047
1.697	-0.01106
1.7	-0.02364
1.703	-0.03388
1.706	-0.03349
1.708	-0.02808
1.711	-0.03382
1.714	-0.04335
1.717	-0.05487
1.72	-0.06689
1.723	-0.0765
1.725	-0.07993
1.728	-0.08006
1.731	-0.08116
1.734	-0.08756
1.737	-0.09492
1.74	-0.09431
1.742	-0.08497
1.745	-0.0719
1.748	-0.05666
1.751	-0.04365
1.754	-0.04255
1.757	-0.04584
1.759	-0.04439
1.762	-0.04211
1.765	-0.04185
1.768	-0.04652
1.771	-0.05331
1.774	-0.06256
1.776	-0.0745
1.779	-0.09091
1.782	-0.10579
1.785	-0.11526
1.788	-0.12534
1.791	-0.1374
1.794	-0.1467
1.796	-0.14888
1.799	-0.14894
1.802	-0.14374
1.805	-0.1373
1.808	-0.13158
1.811	-0.11809
1.813	-0.10267
1.816	-0.088
1.819	-0.07436
1.822	-0.05932
1.825	-0.04705
1.828	-0.04354
1.83	-0.05032
1.833	-0.06356
1.836	-0.07831
1.839	-0.09336
1.842	-0.10454
1.845	-0.10603
1.847	-0.10759
1.85	-0.11069
1.853	-0.11771
1.856	-0.1227
1.859	-0.11631
1.862	-0.10342
1.864	-0.08593
1.867	-0.06582
1.87	-0.05491
1.873	-0.05832
1.876	-0.06671
1.879	-0.07099
1.881	-0.07208
1.884	-0.07207
1.887	-0.07227
1.89	-0.07385
1.893	-0.07332
1.896	-0.07623
1.898	-0.0761
1.901	-0.05904
1.904	-0.04137
1.907	-0.03173
1.91	-0.02539
1.913	-0.01851
1.915	-0.01243
1.918	-0.00816
1.921	-0.00635
1.924	-0.00632
1.927	-0.00625
1.93	-0.00835
1.932	-0.01626
1.935	-0.03422
1.938	-0.04631
1.941	-0.03664
1.944	-0.02635
1.947	-0.02551
1.949	-0.03086
1.952	-0.03736
1.955	-0.04717
1.958	-0.05896
1.961	-0.06903
1.964	-0.07021
1.966	-0.06538
1.969	-0.07252
1.972	-0.09533
1.975	-0.11565
1.978	-0.12456
1.981	-0.12754
1.983	-0.13029
1.986	-0.13027
1.989	-0.1297
1.992	-0.12903
1.995	-0.12722
1.998	-0.12142
2.001	-0.11356
2.003	-0.10799
2.006	-0.10606
2.009	-0.10078
2.012	-0.09085
2.015	-0.08107
2.018	-0.07383
2.02	-0.06943
2.023	-0.07077
2.026	-0.08134
2.029	-0.0922
2.032	-0.09408
2.035	-0.09255
2.037	-0.09781
2.04	-0.11532
2.043	-0.13066
2.046	-0.13437
2.049	-0.13391
2.052	-0.1317
2.054	-0.12223
2.057	-0.11317
2.06	-0.11333
2.063	-0.12029
2.066	-0.12603
2.069	-0.12705
2.071	-0.12704
2.074	-0.13559
2.077	-0.15105
2.08	-0.14295
2.083	-0.13244
2.086	-0.13081
2.088	-0.12655
2.091	-0.12239
2.094	-0.12015
2.097	-0.11824
2.1	-0.11677
2.103	-0.11345
2.105	-0.10921
2.108	-0.11728
2.111	-0.13853
2.114	-0.15512
2.117	-0.16436
2.12	-0.17302
2.122	-0.1819
2.125	-0.18791
2.128	-0.18981
2.131	-0.18981
2.134	-0.18812
2.137	-0.18492
2.139	-0.17699
2.142	-0.1661
2.145	-0.15663
2.148	-0.15052
2.151	-0.14347
2.154	-0.12974
2.156	-0.11279
2.159	-0.09975
2.162	-0.09149
2.165	-0.08596
2.168	-0.08121
2.171	-0.0805
2.173	-0.08239
2.176	-0.07738
2.179	-0.0656
2.182	-0.05963
2.185	-0.0638
2.188	-0.0668
2.19	-0.06286
2.193	-0.05824
2.196	-0.06301
2.199	-0.07425
2.202	-0.08401
2.205	-0.0941
2.207	-0.10973
2.21	-0.12763
2.213	-0.14139
2.216	-0.15061
2.219	-0.15888
2.222	-0.16921
2.225	-0.17288
2.227	-0.1637
2.23	-0.16038
2.233	-0.16258
2.236	-0.15991
2.239	-0.14817
2.242	-0.13459
2.244	-0.12815
2.247	-0.12893
2.25	-0.12874
2.253	-0.12605
2.256	-0.12727
2.259	-0.13162
2.261	-0.13355
2.264	-0.13825
2.267	-0.15045
2.27	-0.16311
2.273	-0.16543
2.276	-0.16178
2.278	-0.15979
2.281	-0.16408
2.284	-0.16836
2.287	-0.16654
2.29	-0.16167
2.293	-0.15677
2.295	-0.15108
2.298	-0.14592
2.301	-0.14545
2.304	-0.14952
2.307	-0.15357
2.31	-0.15588
2.312	-0.15558
2.315	-0.15393
2.318	-0.15236
2.321	-0.14873
2.324	-0.14304
2.327	-0.14326
2.329	-0.14451
2.332	-0.14023
2.335	-0.13068
2.338	-0.12102
2.341	-0.11821
2.344	-0.12074
2.346	-0.12717
2.349	-0.1363
2.352	-0.14439
2.355	-0.1476
2.358	-0.14578
2.361	-0.14638
2.363	-0.15473
2.366	-0.16609
2.369	-0.17008
2.372	-0.16802
2.375	-0.17308
2.378	-0.17474
2.38	-0.17499
2.383	-0.1772
2.386	-0.18066
2.389	-0.18219
2.392	-0.18141
2.395	-0.17883
2.397	-0.1784
2.4	-0.18149
2.403	-0.18322
2.406	-0.18076
2.409	-0.17842
2.412	-0.17812
2.414	-0.17577
2.417	-0.16185
2.42	-0.15006
2.423	-0.14944
2.426	-0.15476
2.429	-0.15326
2.432	-0.14231
2.434	-0.13211
2.437	-0.13262
2.44	-0.13519
2.443	-0.13099
2.446	-0.12996
2.449	-0.13949
2.451	-0.14986
2.454	-0.15377
2.457	-0.15489
2.46	-0.16037
2.463	-0.17162
2.466	-0.17988
2.468	-0.17611
2.471	-0.17049
2.474	-0.17505
2.477	-0.17915
2.48	-0.17424
2.483	-0.16433
2.485	-0.15447
2.488	-0.14817
2.491	-0.14705
2.494	-0.14664
2.497	-0.14266
2.5	-0.13531
2.502	-0.12797
2.505	-0.12271
2.508	-0.11976
2.511	-0.11981
2.514	-0.12601
2.517	-0.13411
2.519	-0.14415
2.522	-0.14987
2.525	-0.14984
2.528	-0.14888
2.531	-0.15151
2.534	-0.15268
2.536	-0.15198
2.539	-0.15049
2.542	-0.14356
2.545	-0.13506
2.548	-0.12657
2.551	-0.11716
2.553	-0.10996
2.556	-0.10947
2.559	-0.11549
2.562	-0.12623
2.565	-0.13865
2.568	-0.15365
2.57	-0.16995
2.573	-0.18586
2.576	-0.19983
2.579	-0.21157
2.582	-0.21584
2.585	-0.21769
2.587	-0.21724
2.59	-0.21103
2.593	-0.20362
2.596	-0.19429
2.599	-0.18192
2.602	-0.16681
2.604	-0.15025
2.607	-0.13479
2.61	-0.12414
2.613	-0.11798
2.616	-0.11196
2.619	-0.10795
2.621	-0.10594
2.624	-0.10539
2.627	-0.10459
2.63	-0.10557
2.633	-0.11056
2.636	-0.11494
2.639	-0.11692
2.641	-0.11905
2.644	-0.12193
2.647	-0.12504
2.65	-0.12684
2.653	-0.12694
2.656	-0.12688
2.658	-0.12762
2.661	-0.13014
2.664	-0.13566
2.667	-0.14176
2.67	-0.1467
2.673	-0.14991
2.675	-0.14981
2.678	-0.14467
2.681	-0.14013
2.684	-0.14239
2.687	-0.14384
2.69	-0.14432
2.692	-0.14112
2.695	-0.13774
2.698	-0.13619
2.701	-0.13584
2.704	-0.13776
2.707	-0.14397
2.709	-0.14915
2.712	-0.14747
2.715	-0.14161
2.718	-0.13791
2.721	-0.13542
2.724	-0.13088
2.726	-0.12273
2.729	-0.11415
2.732	-0.10855
2.735	-0.10268
2.738	-0.1004
2.741	-0.10524
2.743	-0.11071
2.746	-0.11354
2.749	-0.11528
2.752	-0.11962
2.755	-0.12729
2.758	-0.13549
2.76	-0.14134
2.763	-0.14326
2.766	-0.1394
2.769	-0.1311
2.772	-0.12396
2.775	-0.11939
2.777	-0.1167
2.78	-0.11725
2.783	-0.11594
2.786	-0.11431
2.789	-0.1133
2.792	-0.1131
2.794	-0.11892
2.797	-0.12646
2.8	-0.12954
2.803	-0.13014
2.806	-0.13258
2.809	-0.13314
2.811	-0.13163
2.814	-0.12999
2.817	-0.12863
2.82	-0.12754
2.823	-0.12621
2.826	-0.12467
2.828	-0.12505
2.831	-0.12915
2.834	-0.13221
2.837	-0.13149
2.84	-0.12936
2.843	-0.12683
2.846	-0.12725
2.848	-0.1325
2.851	-0.13796
2.854	-0.1454
2.857	-0.15375
2.86	-0.15672
2.863	-0.15525
2.865	-0.15332
2.868	-0.1529
2.871	-0.15404
2.874	-0.15508
2.877	-0.15269
2.88	-0.14628
2.882	-0.13957
2.885	-0.12997
2.888	-0.11706
2.891	-0.10991
2.894	-0.1071
2.897	-0.10567
2.899	-0.10358
2.902	-0.10411
2.905	-0.10461
2.908	-0.10101
2.911	-0.09429
2.914	-0.08653
2.916	-0.081
2.919	-0.07894
2.922	-0.08296
2.925	-0.09065
2.928	-0.09595
2.931	-0.09723
2.933	-0.09559
2.936	-0.09411
2.939	-0.09652
2.942	-0.10084
2.945	-0.10544
2.948	-0.11072
2.95	-0.11618
2.953	-0.11191
2.956	-0.11002
2.959	-0.11312
2.962	-0.11607
2.965	-0.11742
2.967	-0.11936
2.97	-0.12425
2.973	-0.13075
2.976	-0.13631
2.979	-0.14036
2.982	-0.14621
2.984	-0.15714
2.987	-0.16774
2.99	-0.17441
2.993	-0.1783
2.996	-0.18416
2.999	-0.18821
3.001	-0.18857
3.004	-0.1842
3.007	-0.17934
3.01	-0.17727
3.013	-0.17365
3.016	-0.16469
3.018	-0.14812
3.021	-0.1341
3.024	-0.12586
3.027	-0.12151
3.03	-0.11668
3.033	-0.11016
3.035	-0.10469
3.038	-0.10237
3.041	-0.10107
3.044	-0.096
3.047	-0.0922
3.05	-0.09742
3.053	-0.10156
3.055	-0.09941
3.058	-0.09434
3.061	-0.0915
3.064	-0.09296
3.067	-0.09871
3.07	-0.09997
3.072	-0.10176
3.075	-0.10592
3.078	-0.11331
3.081	-0.12489
3.084	-0.13892
3.087	-0.15445
3.089	-0.17177
3.092	-0.18579
3.095	-0.19062
3.098	-0.19068
3.101	-0.19064
3.104	-0.18878
3.106	-0.18584
3.109	-0.17938
3.112	-0.16862
3.115	-0.15568
3.118	-0.14191
3.121	-0.13121
3.123	-0.13152
3.126	-0.13449
3.129	-0.13647
3.132	-0.13835
3.135	-0.14545
3.138	-0.15532
3.14	-0.16072
3.143	-0.16047
3.146	-0.15968
3.149	-0.15889
3.152	-0.1564
3.155	-0.15326
3.157	-0.15178
3.16	-0.15134
3.163	-0.15096
3.166	-0.14307
3.169	-0.13412
3.172	-0.13416
3.174	-0.13767
3.177	-0.14017
3.18	-0.14155
3.183	-0.14453
3.186	-0.14707
3.189	-0.14691
3.191	-0.14407
3.194	-0.13899
3.197	-0.13245
3.2	-0.12557
3.203	-0.11871
3.206	-0.11161
3.208	-0.10554
3.211	-0.10082
3.214	-0.09474
3.217	-0.0908
3.22	-0.09095
3.223	-0.09125
3.225	-0.09121
3.228	-0.09337
3.231	-0.10429
3.234	-0.11681
3.237	-0.12141
3.24	-0.11933
3.242	-0.11713
3.245	-0.11541
3.248	-0.11435
3.251	-0.11798
3.254	-0.12643
3.257	-0.13376
3.259	-0.13472
3.262	-0.1278
3.265	-0.11788
3.268	-0.11421
3.271	-0.11516
3.274	-0.1167
3.277	-0.11534
3.279	-0.10515
3.282	-0.08781
3.285	-0.07959
3.288	-0.07866
3.291	-0.07838
3.294	-0.0829
3.296	-0.08922
3.299	-0.09306
3.302	-0.09367
3.305	-0.09655
3.308	-0.10569
3.311	-0.12033
3.313	-0.13391
3.316	-0.14125
3.319	-0.14534
3.322	-0.1479
3.325	-0.14905
3.328	-0.14868
3.33	-0.15012
3.333	-0.14702
3.336	-0.13875
3.339	-0.13269
3.342	-0.12381
3.345	-0.1138
3.347	-0.10599
3.35	-0.10051
3.353	-0.0971
3.356	-0.09696
3.359	-0.09398
3.362	-0.08927
3.364	-0.08594
3.367	-0.08312
3.37	-0.07964
3.373	-0.07824
3.376	-0.08207
3.379	-0.08442
3.381	-0.08239
3.384	-0.07882
3.387	-0.07956
3.39	-0.08904
3.393	-0.09836
3.396	-0.0995
3.398	-0.09904
3.401	-0.1011
3.404	-0.09685
3.407	-0.08839
3.41	-0.08148
3.413	-0.07626
3.415	-0.06846
3.418	-0.05746
3.421	-0.04829
3.424	-0.04526
3.427	-0.04853
3.43	-0.0542
3.432	-0.05819
3.435	-0.06314
3.438	-0.07087
3.441	-0.0788
3.444	-0.08546
3.447	-0.09307
3.449	-0.10587
3.452	-0.11648
3.455	-0.12171
3.458	-0.11899
3.461	-0.11433
3.464	-0.10919
3.466	-0.10415
3.469	-0.10236
3.472	-0.10341
3.475	-0.10471
3.478	-0.10252
3.481	-0.09586
3.484	-0.08852
3.486	-0.0836
3.489	-0.07944
3.492	-0.07355
3.495	-0.06862
3.498	-0.0666
3.501	-0.06143
3.503	-0.05614
3.506	-0.05168
3.509	-0.04671
3.512	-0.04303
3.515	-0.04197
3.518	-0.04547
3.52	-0.05192
3.523	-0.05751
3.526	-0.05934
3.529	-0.05754
3.532	-0.05287
3.535	-0.04789
3.537	-0.0464
3.54	-0.04859
3.543	-0.0516
3.546	-0.0531
3.549	-0.05209
3.552	-0.05293
3.554	-0.05585
3.557	-0.05941
3.56	-0.06577
3.563	-0.07462
3.566	-0.08214
3.569	-0.08564
3.571	-0.08846
3.574	-0.0909
3.577	-0.09026
3.58	-0.08574
3.583	-0.08174
3.586	-0.08324
3.588	-0.08787
3.591	-0.09434
3.594	-0.10253
3.597	-0.1097
3.6	-0.11519
3.603	-0.11987
3.605	-0.12514
3.608	-0.13333
3.611	-0.14172
3.614	-0.14124
3.617	-0.1342
3.62	-0.12369
3.622	-0.10819
3.625	-0.09745
3.628	-0.09554
3.631	-0.09567
3.634	-0.09484
3.637	-0.09416
3.639	-0.08956
3.642	-0.08595
3.645	-0.08387
3.648	-0.08342
3.651	-0.08545
3.654	-0.08834
3.656	-0.08809
3.659	-0.08474
3.662	-0.08443
3.665	-0.08579
3.668	-0.08856
3.671	-0.09604
3.673	-0.10263
3.676	-0.10287
3.679	-0.10347
3.682	-0.11298
3.685	-0.11881
3.688	-0.12352
3.691	-0.12532
3.693	-0.12518
3.696	-0.12358
3.699	-0.12196
3.702	-0.12556
3.705	-0.13637
3.708	-0.14876
3.71	-0.15475
3.713	-0.15429
3.716	-0.15331
3.719	-0.15149
3.722	-0.14674
3.725	-0.13968
3.727	-0.13434
3.73	-0.1337
3.733	-0.12794
3.736	-0.12433
3.739	-0.12406
3.742	-0.12518
3.744	-0.12814
3.747	-0.12957
3.75	-0.12759
3.753	-0.12875
3.756	-0.13603
3.759	-0.14107
3.761	-0.14082
3.764	-0.13611
3.767	-0.12926
3.77	-0.12185
3.773	-0.11338
3.776	-0.10425
3.778	-0.09705
3.781	-0.096
3.784	-0.09957
3.787	-0.09721
3.79	-0.09411
3.793	-0.09512
3.795	-0.09583
3.798	-0.09259
3.801	-0.08954
3.804	-0.09543
3.807	-0.10506
3.81	-0.109
3.812	-0.10399
3.815	-0.0943
3.818	-0.08294
3.821	-0.07282
3.824	-0.07042
3.827	-0.07584
3.829	-0.08062
3.832	-0.07866
3.835	-0.07056
3.838	-0.06746
3.841	-0.07165
3.844	-0.07282
3.846	-0.06918
3.849	-0.06751
3.852	-0.06392
3.855	-0.05079
3.858	-0.04356
3.861	-0.0428
3.863	-0.04389
3.866	-0.04329
3.869	-0.03926
3.872	-0.03566
3.875	-0.03835
3.878	-0.04543
3.88	-0.05326
3.883	-0.06042
3.886	-0.06466
3.889	-0.0661
3.892	-0.06895
3.895	-0.07254
3.898	-0.07198
3.9	-0.06509
3.903	-0.06191
3.906	-0.06371
3.909	-0.064
3.912	-0.06215
3.915	-0.05885
3.917	-0.05605
3.92	-0.05253
3.923	-0.04574
3.926	-0.03807
3.929	-0.03917
3.932	-0.04781
3.934	-0.05686
3.937	-0.06286
3.94	-0.06713
3.943	-0.0719
3.946	-0.07621
3.949	-0.07837
3.951	-0.08076
3.954	-0.08579
3.957	-0.0922
3.96	-0.09501
3.963	-0.08992
3.966	-0.08079
3.968	-0.07169
3.971	-0.06577
3.974	-0.06154
3.977	-0.05966
3.98	-0.05979
3.983	-0.05807
3.985	-0.05866
3.988	-0.06584
3.991	-0.07405
3.994	-0.07841
3.997	-0.08247
4	-0.08395
4.002	-0.08199
4.005	-0.07899
4.008	-0.07501
4.011	-0.07181
4.014	-0.07353
4.017	-0.07667
4.019	-0.07114
4.022	-0.05627
4.025	-0.04896
4.028	-0.05227
4.031	-0.06264
4.034	-0.06992
4.036	-0.07427
4.039	-0.07806
4.042	-0.0749
4.045	-0.06391
4.048	-0.05469
4.051	-0.05864
4.053	-0.06335
4.056	-0.05823
4.059	-0.04864
4.062	-0.04186
4.065	-0.03858
4.068	-0.03581
4.07	-0.03319
4.073	-0.02994
4.076	-0.02379
4.079	-0.01702
4.082	-0.01388
4.085	-0.01539
4.087	-0.01862
4.09	-0.02234
4.093	-0.02522
4.096	-0.0314
4.099	-0.03878
4.102	-0.04643
4.105	-0.05684
4.107	-0.06824
4.11	-0.07855
4.113	-0.08652
4.116	-0.08208
4.119	-0.07115
4.122	-0.06328
4.124	-0.05708
4.127	-0.0512
4.13	-0.04717
4.133	-0.04326
4.136	-0.03335
4.139	-0.01555
4.141	-0.00107
4.144	-0.00083
4.147	-0.0135
4.15	-0.02492
4.153	-0.03047
4.156	-0.03324
4.158	-0.03046
4.161	-0.026
4.164	-0.03004
4.167	-0.0452
4.17	-0.06149
4.173	-0.06731
4.175	-0.06826
4.178	-0.06585
4.181	-0.06277
4.184	-0.06613
4.187	-0.07519
4.19	-0.08606
4.192	-0.09404
4.195	-0.09662
4.198	-0.0935
4.201	-0.08705
4.204	-0.08563
4.207	-0.09303
4.209	-0.10317
4.212	-0.10983
4.215	-0.10867
4.218	-0.10448
4.221	-0.0962
4.224	-0.08762
4.226	-0.08326
4.229	-0.08494
4.232	-0.08709
4.235	-0.08047
4.238	-0.07403
4.241	-0.07112
4.243	-0.06715
4.246	-0.06084
4.249	-0.05605
4.252	-0.05531
4.255	-0.05676
4.258	-0.05797
4.26	-0.05832
4.263	-0.05738
4.266	-0.05433
4.269	-0.04763
4.272	-0.04053
4.275	-0.03703
4.277	-0.03815
4.28	-0.04051
4.283	-0.0395
4.286	-0.03998
4.289	-0.04342
4.292	-0.04714
4.294	-0.05187
4.297	-0.05794
4.3	-0.06575
4.303	-0.07445
4.306	-0.07656
4.309	-0.07025
4.311	-0.06209
4.314	-0.05547
4.317	-0.04875
4.32	-0.04354
4.323	-0.04164
4.326	-0.03829
4.329	-0.0313
4.331	-0.02337
4.334	-0.02259
4.337	-0.03481
4.34	-0.05022
4.343	-0.05518
4.346	-0.0564
4.348	-0.06446
4.351	-0.06784
4.354	-0.06812
4.357	-0.06897
4.36	-0.07189
4.363	-0.07288
4.365	-0.06902
4.368	-0.06242
4.371	-0.06124
4.374	-0.06285
4.377	-0.05947
4.38	-0.05182
4.382	-0.04449
4.385	-0.04036
4.388	-0.04063
4.391	-0.04285
4.394	-0.04046
4.397	-0.03261
4.399	-0.02806
4.402	-0.03111
4.405	-0.0384
4.408	-0.04269
4.411	-0.04251
4.414	-0.04416
4.416	-0.05296
4.419	-0.05584
4.422	-0.05701
4.425	-0.06455
4.428	-0.0739
4.431	-0.07688
4.433	-0.07462
4.436	-0.07305
4.439	-0.07596
4.442	-0.07765
4.445	-0.07185
4.448	-0.06351
4.45	-0.05947
4.453	-0.05867
4.456	-0.05936
4.459	-0.06161
4.462	-0.06338
4.465	-0.06293
4.467	-0.06112
4.47	-0.05162
4.473	-0.04627
4.476	-0.04866
4.479	-0.05157
4.482	-0.05212
4.484	-0.05208
4.487	-0.05081
4.49	-0.05056
4.493	-0.0529
4.496	-0.05645
4.499	-0.06709
4.501	-0.0791
4.504	-0.08287
4.507	-0.07946
4.51	-0.07487
4.513	-0.07075
4.516	-0.06378
4.518	-0.05279
4.521	-0.04068
4.524	-0.02834
4.527	-0.01618
4.53	-0.00556
4.533	-0.00139
4.536	-0.00222
4.538	-0.00768
4.541	-0.01169
4.544	-0.01036
4.547	-0.01402
4.55	-0.02206
4.553	-0.03317
4.555	-0.04498
4.558	-0.05552
4.561	-0.06362
4.564	-0.06371
4.567	-0.05686
4.57	-0.05054
4.572	-0.0499
4.575	-0.0509
4.578	-0.04674
4.581	-0.03689
4.584	-0.02233
4.587	-0.00422
4.589	0.01213
4.592	0.02148
4.595	0.02148
4.598	0.01447
4.601	0.00697
4.604	0.00204
4.606	-0.00352
4.609	-0.01344
4.612	-0.02435
4.615	-0.04006
4.618	-0.05285
4.621	-0.05857
4.623	-0.06387
4.626	-0.06415
4.629	-0.05946
4.632	-0.05614
4.635	-0.05557
4.638	-0.05767
4.64	-0.06129
4.643	-0.06301
4.646	-0.06191
4.649	-0.06125
4.652	-0.0622
4.655	-0.06319
4.657	-0.06311
4.66	-0.06336
4.663	-0.063
4.666	-0.07069
4.669	-0.07932
4.672	-0.08558
4.674	-0.09311
4.677	-0.10332
4.68	-0.10524
4.683	-0.10482
4.686	-0.10929
4.689	-0.11476
4.691	-0.11666
4.694	-0.10825
4.697	-0.09291
4.7	-0.0764
4.703	-0.06209
4.706	-0.05257
4.708	-0.05003
4.711	-0.05115
4.714	-0.0488
4.717	-0.04321
4.72	-0.04189
4.723	-0.04745
4.725	-0.05415
4.728	-0.05899
4.731	-0.06538
4.734	-0.07237
4.737	-0.07466
4.74	-0.07118
4.743	-0.06433
4.745	-0.05886
4.748	-0.05274
4.751	-0.0428
4.754	-0.0288
4.757	-0.01665
4.76	-0.01478
4.762	-0.01785
4.765	-0.02113
4.768	-0.02795
4.771	-0.0397
4.774	-0.05231
4.777	-0.06272
4.779	-0.07112
4.782	-0.08043
4.785	-0.09106
4.788	-0.094
4.791	-0.08576
4.794	-0.07487
4.796	-0.06226
4.799	-0.05008
4.802	-0.04034
4.805	-0.03195
4.808	-0.03203
4.811	-0.03671
4.813	-0.03919
4.816	-0.04418
4.819	-0.04696
4.822	-0.04048
4.825	-0.03349
4.828	-0.03801
4.83	-0.04481
4.833	-0.05218
4.836	-0.05494
4.839	-0.05222
4.842	-0.04795
4.845	-0.04544
4.847	-0.04869
4.85	-0.06262
4.853	-0.08028
4.856	-0.08434
4.859	-0.07716
4.862	-0.07512
4.864	-0.07537
4.867	-0.07486
4.87	-0.07501
4.873	-0.07714
4.876	-0.08172
4.879	-0.08003
4.881	-0.0746
4.884	-0.07874
4.887	-0.08468
4.89	-0.08406
4.893	-0.07821
4.896	-0.07142
4.898	-0.06574
4.901	-0.06207
4.904	-0.05763
4.907	-0.05277
4.91	-0.05142
4.913	-0.05165
4.915	-0.0494
4.918	-0.04594
4.921	-0.04308
4.924	-0.03904
4.927	-0.03656
4.93	-0.03795
4.932	-0.03693
4.935	-0.03194
4.938	-0.02248
4.941	-0.01318
4.944	-0.00972
4.947	-0.01121
4.95	-0.01151
4.952	-0.01339
4.955	-0.01316
4.958	-0.00721
4.961	0.00122
4.964	0.00782
4.967	0.00991
4.969	0.00661
4.972	0.00271
4.975	-0.00056
4.978	-0.00498
4.981	-0.00941
4.984	-0.01379
4.986	-0.01865
4.989	-0.02117
4.992	-0.02209
4.995	-0.02468
4.998	-0.0279
5.001	-0.02557
5.003	-0.02207
5.006	-0.01811
5.009	-0.01792
5.012	-0.02205
5.015	-0.02326
5.018	-0.02063
5.02	-0.02053
5.023	-0.01428
5.026	-0.00275
5.029	-0.00153
5.032	-0.0068
5.035	-0.01388
5.037	-0.01883
5.04	-0.02051
5.043	-0.02179
5.046	-0.02744
5.049	-0.03785
5.052	-0.05321
5.054	-0.06895
5.057	-0.07319
5.06	-0.06532
5.063	-0.05469
5.066	-0.04274
5.069	-0.02953
5.071	-0.01435
5.074	-0.00069
5.077	0.01731
5.08	0.0395
5.083	0.05671
5.086	0.06113
5.088	0.0602
5.091	0.05709
5.094	0.05354
5.097	0.04829
5.1	0.03986
5.103	0.02716
5.105	0.00891
5.108	-0.00958
5.111	-0.02087
5.114	-0.02563
5.117	-0.0302
5.12	-0.03621
5.122	-0.03786
5.125	-0.03407
5.128	-0.02991
5.131	-0.02626
5.134	-0.01898
5.137	-0.009
5.139	-0.00106
5.142	0.00131
5.145	-0.00184
5.148	-0.00041
5.151	0.00945
5.154	0.01241
5.157	0.01288
5.159	0.01429
5.162	0.01017
5.165	-0.00569
5.168	-0.02432
5.171	-0.03775
5.174	-0.04335
5.176	-0.04558
5.179	-0.05245
5.182	-0.06254
5.185	-0.07021
5.188	-0.07505
5.191	-0.07616
5.193	-0.06886
5.196	-0.05605
5.199	-0.04844
5.202	-0.0471
5.205	-0.04731
5.208	-0.04846
5.21	-0.0458
5.213	-0.03762
5.216	-0.03162
5.219	-0.02964
5.222	-0.02789
5.225	-0.03028
5.227	-0.0321
5.23	-0.03412
5.233	-0.03598
5.236	-0.03698
5.239	-0.03984
5.242	-0.04931
5.244	-0.05941
5.247	-0.06565
5.25	-0.07109
5.253	-0.07538
5.256	-0.07537
5.259	-0.06517
5.261	-0.04647
5.264	-0.0309
5.267	-0.02158
5.27	-0.01378
5.273	-0.00759
5.276	-0.00405
5.278	-0.00174
5.281	0.0001
5.284	0.00257
5.287	-0.0019
5.29	-0.02074
5.293	-0.03004
5.295	-0.02845
5.298	-0.02819
5.301	-0.02973
5.304	-0.03249
5.307	-0.03872
5.31	-0.04437
5.312	-0.04365
5.315	-0.03801
5.318	-0.02537
5.321	-0.01288
5.324	-0.00806
5.327	-0.0101
5.329	-0.01384
5.332	-0.01443
5.335	-0.01061
5.338	-0.00498
5.341	-0.00554
5.344	-0.01171
5.346	-0.01498
5.349	-0.02364
5.352	-0.03694
5.355	-0.04897
5.358	-0.05231
5.361	-0.05138
5.363	-0.05234
5.366	-0.05461
5.369	-0.05249
5.372	-0.0498
5.375	-0.05213
5.378	-0.0575
5.381	-0.05569
5.383	-0.04753
5.386	-0.03498
5.389	-0.02356
5.392	-0.0178
5.395	-0.017
5.398	-0.01796
5.4	-0.0195
5.403	-0.02145
5.406	-0.01704
5.409	-0.00252
5.412	0.00328
5.415	-0.00222
5.417	-0.01466
5.42	-0.02227
5.423	-0.01633
5.426	-0.00747
5.429	-0.01055
5.432	-0.01169
5.434	-0.0116
5.437	-0.02785
5.44	-0.04355
5.443	-0.04493
5.446	-0.03843
5.449	-0.03283
5.451	-0.03357
5.454	-0.03846
5.457	-0.03622
5.46	-0.03156
5.463	-0.03086
5.466	-0.03112
5.468	-0.03052
5.471	-0.03158
5.474	-0.03484
5.477	-0.03832
5.48	-0.03848
5.483	-0.02733
5.485	-0.01244
5.488	-0.00756
5.491	-0.01106
5.494	-0.01049
5.497	-0.00594
5.5	-0.00557
5.502	-0.00283
5.505	-0.00036
5.508	0.00353
5.511	-0.00226
5.514	-0.01569
5.517	-0.024
5.519	-0.01986
5.522	-0.0157
5.525	-0.0176
5.528	-0.01918
5.531	-0.0196
5.534	-0.02149
5.536	-0.02616
5.539	-0.03284
5.542	-0.03898
5.545	-0.04309
5.548	-0.04659
5.551	-0.05161
5.553	-0.05245
5.556	-0.05021
5.559	-0.04951
5.562	-0.05002
5.565	-0.04892
5.568	-0.04582
5.57	-0.04189
5.573	-0.0388
5.576	-0.03873
5.579	-0.03578
5.582	-0.03444
5.585	-0.03952
5.588	-0.04461
5.59	-0.03827
5.593	-0.02888
5.596	-0.01956
5.599	-0.01069
5.602	-0.00503
5.605	-0.00194
5.607	0.00221
5.61	0.01032
5.613	0.02295
5.616	0.03162
5.619	0.02448
5.622	0.00935
5.624	0.00231
5.627	-0.00249
5.63	-0.00985
5.633	-0.015
5.636	-0.0172
5.639	-0.02169
5.641	-0.02961
5.644	-0.03238
5.647	-0.02229
5.65	-0.01148
5.653	-0.00889
5.656	-0.01112
5.658	-0.01229
5.661	-0.01074
[truncated: 6,266 more rows]

## Sheet: Fig3C
Chrom.1	P3.100-EYFP_UV2_513nm
UV 2_513
ml	mAU
0.002	537.17
0.004	490.106
0.007	442.996
0.01	395.745
0.013	348.266
0.016	300.315
0.019	252.329
0.022	204.349
0.024	156.38
0.027	108.414
0.03	60.9726
0.033	17.2044
0.036	3.3129
0.039	3.6785
0.042	3.7826
0.045	3.6915
0.047	3.5394
0.05	3.4599
0.053	3.5777
0.056	3.7486
0.059	3.9217
0.062	4.8226
0.065	5.8248
0.067	6.8356
0.07	8.8209
0.073	10.9253
0.076	13.1828
0.079	16.0274
0.082	19.9459
0.085	24.4156
0.087	29.022
0.09	33.2529
0.093	37.2108
0.096	40.7617
0.099	43.8025
0.102	46.0271
0.105	48.1596
0.108	49.9089
0.11	50.9772
0.113	51.4175
0.116	51.4067
0.119	50.93
0.122	49.4504
0.125	47.3534
0.128	44.7206
0.13	41.8904
0.133	37.4562
0.136	32.8422
0.139	27.8247
0.142	23.0692
0.145	18.5844
0.148	14.1543
0.15	9.9335
0.153	6.2493
0.156	3.4294
0.159	0.9066
0.162	-0.8918
0.165	-2.3038
0.168	-3.1408
0.171	-3.6174
0.173	-3.7813
0.176	-3.7062
0.179	-3.5071
0.182	-3.2133
0.185	-2.8852
0.188	-2.5444
0.191	-2.1726
0.193	-1.8456
0.196	-1.5003
0.199	-1.1983
0.202	-0.8728
0.205	-0.5625
0.208	-0.2761
0.211	0.026
0.214	0.2877
0.216	0.5509
0.219	0.7528
0.222	0.9862
0.225	1.1843
0.228	1.361
0.231	1.5161
0.234	1.645
0.236	1.7628
0.239	1.8516
0.242	1.9522
0.245	2.0555
0.248	2.1585
0.251	2.2356
0.254	2.2985
0.256	2.3646
0.259	2.4257
0.262	2.4799
0.265	2.5324
0.268	2.5821
0.271	2.6231
0.274	2.6561
0.277	2.6753
0.279	2.6931
0.282	2.7111
0.285	2.7328
0.288	2.7624
0.291	2.7959
0.294	2.8276
0.297	2.8582
0.299	2.8993
0.302	2.9426
0.305	2.9719
0.308	2.9924
0.311	3.0185
0.314	3.0415
0.317	3.0563
0.319	3.0584
0.322	3.0576
0.325	3.0496
0.328	3.029
0.331	3.0147
0.334	3.0143
0.337	3.0099
0.34	2.9954
0.342	2.9804
0.345	2.9782
0.348	2.9821
0.351	2.9825
0.354	2.9835
0.357	2.9813
0.36	2.9751
0.362	2.9701
0.365	2.9697
0.368	2.9743
0.371	2.9807
0.374	2.9815
0.377	2.9823
0.38	2.9852
0.382	2.9871
0.385	2.9898
0.388	2.9942
0.391	2.9975
0.394	3.0049
0.397	3.0097
0.4	3.01
0.403	3.012
0.405	3.0099
0.408	3.0013
0.411	2.9956
0.414	3.0007
0.417	3.007
0.42	3.0031
0.423	2.9885
0.425	2.9732
0.428	2.9602
0.431	2.9492
0.434	2.9481
0.437	2.9562
0.44	2.9682
0.443	2.9679
0.445	2.969
0.448	2.9795
0.451	2.9892
0.454	2.9969
0.457	3.0036
0.46	3.0078
0.463	3.0123
0.466	3.0177
0.468	3.0174
0.471	3.0156
0.474	3.0128
0.477	3.0091
0.48	3.0053
0.483	3.008
0.486	3.0181
0.488	3.0234
0.491	3.0174
0.494	3.0073
0.497	3.0004
0.5	2.9959
0.503	2.9936
0.506	2.9943
0.508	2.9995
0.511	2.9988
0.514	2.997
0.517	3.0066
0.52	3.0217
0.523	3.0326
0.526	3.0395
0.529	3.0447
0.531	3.0482
0.534	3.0445
0.537	3.0325
0.54	3.0206
0.543	3.008
0.546	2.9912
0.549	2.9683
0.551	2.95
0.554	2.9303
0.557	2.9119
0.56	2.8975
0.563	2.8922
0.566	2.8924
0.569	2.8944
0.571	2.8937
0.574	2.8925
0.577	2.8972
0.58	2.9008
0.583	2.9053
0.586	2.9085
0.589	2.9087
0.592	2.9063
0.594	2.8993
0.597	2.8904
0.6	2.8851
0.603	2.88
0.606	2.8725
0.609	2.8654
0.612	2.8595
0.614	2.8546
0.617	2.851
0.62	2.8486
0.623	2.8509
0.626	2.8546
0.629	2.8582
0.632	2.8656
0.634	2.8748
0.637	2.8795
0.64	2.8823
0.643	2.8864
0.646	2.8902
0.649	2.894
0.652	2.8922
0.655	2.8888
0.657	2.885
0.66	2.8807
0.663	2.8783
0.666	2.8812
0.669	2.8844
0.672	2.886
0.675	2.8881
0.677	2.8904
0.68	2.8918
0.683	2.8914
0.686	2.8919
0.689	2.8975
0.692	2.9031
0.695	2.9071
0.697	2.9094
0.7	2.9086
0.703	2.9041
0.706	2.8991
0.709	2.8946
0.712	2.8912
0.715	2.885
0.718	2.8739
0.72	2.8611
0.723	2.8492
0.726	2.8413
0.729	2.8385
0.732	2.8421
0.735	2.8501
0.738	2.8572
0.74	2.8626
0.743	2.8658
0.746	2.867
0.749	2.8687
0.752	2.8691
0.755	2.8662
0.758	2.8639
0.76	2.856
0.763	2.8454
0.766	2.8368
0.769	2.8303
0.772	2.8283
0.775	2.83
0.778	2.8273
0.781	2.8254
0.783	2.8239
0.786	2.8203
0.789	2.8153
0.792	2.8097
0.795	2.8045
0.798	2.7981
0.801	2.7902
0.803	2.7808
0.806	2.7771
0.809	2.7783
0.812	2.7813
0.815	2.7828
0.818	2.7835
0.821	2.787
0.823	2.7952
0.826	2.8027
0.829	2.8069
0.832	2.8122
0.835	2.8164
0.838	2.8166
0.841	2.8153
0.844	2.8153
0.846	2.8207
0.849	2.8309
0.852	2.8347
0.855	2.834
0.858	2.8335
0.861	2.8318
0.864	2.8288
0.866	2.8258
0.869	2.8233
0.872	2.8208
0.875	2.8112
0.878	2.7966
0.881	2.7871
0.884	2.7829
0.886	2.7797
0.889	2.7776
0.892	2.7779
0.895	2.7788
0.898	2.7798
0.901	2.781
0.904	2.784
0.907	2.7893
0.909	2.7949
0.912	2.7988
0.915	2.8034
0.918	2.8088
0.921	2.8121
0.924	2.8164
0.927	2.8218
0.929	2.8266
0.932	2.8278
0.935	2.8262
0.938	2.8257
0.941	2.827
0.944	2.8223
0.947	2.8158
0.949	2.8108
0.952	2.8066
0.955	2.8027
0.958	2.8023
0.961	2.8029
0.964	2.8017
0.967	2.7994
0.97	2.7974
0.972	2.7994
0.975	2.8008
0.978	2.7988
0.981	2.7963
0.984	2.7949
0.987	2.7915
0.99	2.7887
0.992	2.7866
0.995	2.7841
0.998	2.7818
1.001	2.7793
1.004	2.7769
1.007	2.7783
1.01	2.7808
1.012	2.7797
1.015	2.776
1.018	2.7719
1.021	2.77
1.024	2.7702
1.027	2.7691
1.03	2.7683
1.033	2.7681
1.035	2.7638
1.038	2.7586
1.041	2.7586
1.044	2.7616
1.047	2.7611
1.05	2.7578
1.053	2.7576
1.055	2.7619
1.058	2.7659
1.061	2.768
1.064	2.7705
1.067	2.7727
1.07	2.772
1.073	2.773
1.076	2.7785
1.078	2.7841
1.081	2.7858
1.084	2.7871
1.087	2.7907
1.09	2.7956
1.093	2.7987
1.096	2.8011
1.098	2.8048
1.101	2.8076
1.104	2.8131
1.107	2.8192
1.11	2.8244
1.113	2.8278
1.116	2.8316
1.118	2.8376
1.121	2.8446
1.124	2.8521
1.127	2.859
1.13	2.8668
1.133	2.8724
1.136	2.8749
1.139	2.8763
1.141	2.8765
1.144	2.8728
1.147	2.8673
1.15	2.8608
1.153	2.8534
1.156	2.8446
1.159	2.8339
1.161	2.8204
1.164	2.8067
1.167	2.7969
1.17	2.792
1.173	2.7882
1.176	2.7835
1.179	2.7796
1.181	2.7777
1.184	2.7765
1.187	2.7763
1.19	2.78
1.193	2.7875
1.196	2.7942
1.199	2.7976
1.202	2.7982
1.204	2.7999
1.207	2.8052
1.21	2.8089
1.213	2.8107
1.216	2.8117
1.219	2.8134
1.222	2.8135
1.224	2.8119
1.227	2.8107
1.23	2.8136
1.233	2.8133
1.236	2.8077
1.239	2.802
1.242	2.7979
1.244	2.7949
1.247	2.7916
1.25	2.7873
1.253	2.7853
1.256	2.7852
1.259	2.7846
1.262	2.7858
1.265	2.788
1.267	2.7909
1.27	2.7945
1.273	2.7983
1.276	2.8019
1.279	2.8059
1.282	2.8086
1.285	2.8118
1.287	2.8156
1.29	2.817
1.293	2.8158
1.296	2.8156
1.299	2.8164
1.302	2.8172
1.305	2.8175
1.307	2.8151
1.31	2.8097
1.313	2.8042
1.316	2.8028
1.319	2.8053
1.322	2.8066
1.325	2.8044
1.328	2.805
1.33	2.8087
1.333	2.8117
1.336	2.8153
1.339	2.8209
1.342	2.8248
1.345	2.8245
1.348	2.8259
1.35	2.8313
1.353	2.8365
1.356	2.836
1.359	2.8325
1.362	2.8301
1.365	2.8291
1.368	2.8285
1.37	2.8294
1.373	2.8283
1.376	2.8236
1.379	2.8191
1.382	2.8162
1.385	2.8141
1.388	2.813
1.391	2.812
1.393	2.8107
1.396	2.8095
1.399	2.8071
1.402	2.8064
1.405	2.8086
1.408	2.8129
1.411	2.817
1.413	2.8206
1.416	2.8241
1.419	2.8292
1.422	2.8341
1.425	2.8381
1.428	2.8427
1.431	2.8482
1.433	2.8521
1.436	2.8528
1.439	2.8514
1.442	2.8507
1.445	2.8507
1.448	2.8493
1.451	2.8462
1.454	2.8432
1.456	2.8406
1.459	2.8369
1.462	2.8344
1.465	2.8355
1.468	2.8392
1.471	2.8428
1.474	2.8437
1.476	2.8409
1.479	2.8385
1.482	2.8379
1.485	2.838
1.488	2.8408
1.491	2.8432
1.494	2.8429
1.496	2.8384
1.499	2.8323
1.502	2.8289
1.505	2.8308
1.508	2.8315
1.511	2.83
1.514	2.8314
1.517	2.8324
1.519	2.8317
1.522	2.833
1.525	2.837
1.528	2.8405
1.531	2.8433
1.534	2.8458
1.537	2.8507
1.539	2.8571
1.542	2.8612
1.545	2.8617
1.548	2.8589
1.551	2.8567
1.554	2.8555
1.557	2.8548
1.559	2.8549
1.562	2.8561
1.565	2.8577
1.568	2.8598
1.571	2.8611
1.574	2.8648
1.577	2.8701
1.58	2.8711
1.582	2.8693
1.585	2.869
1.588	2.8701
1.591	2.8699
1.594	2.8676
1.597	2.8635
1.6	2.8579
1.602	2.8515
1.605	2.8478
1.608	2.8485
1.611	2.8515
1.614	2.8529
1.617	2.8534
1.62	2.8551
1.622	2.8558
1.625	2.8554
1.628	2.8554
1.631	2.8557
1.634	2.8554
1.637	2.8574
1.64	2.859
1.643	2.8607
1.645	2.8624
1.648	2.8631
1.651	2.8648
1.654	2.8682
1.657	2.8711
1.66	2.8734
1.663	2.8753
1.665	2.8741
1.668	2.8705
1.671	2.8644
1.674	2.8592
1.677	2.8587
1.68	2.8595
1.683	2.8623
1.685	2.866
1.688	2.8689
1.691	2.8712
1.694	2.8725
1.697	2.8736
1.7	2.877
1.703	2.8839
1.706	2.8862
1.708	2.8831
1.711	2.8774
1.714	2.8743
1.717	2.875
1.72	2.8774
1.723	2.8831
1.726	2.8908
1.728	2.8968
1.731	2.8977
1.734	2.8969
1.737	2.8988
1.74	2.9025
1.743	2.9053
1.746	2.9083
1.748	2.9138
1.751	2.9171
1.754	2.9185
1.757	2.9193
1.76	2.922
1.763	2.9282
1.766	2.935
1.769	2.9392
1.771	2.9412
1.774	2.9387
1.777	2.9328
1.78	2.9275
1.783	2.9231
1.786	2.9165
1.789	2.9085
1.791	2.9032
1.794	2.9002
1.797	2.8982
1.8	2.898
1.803	2.8976
1.806	2.8948
1.809	2.8919
1.811	2.8925
1.814	2.8964
1.817	2.9013
1.82	2.9029
1.823	2.9031
1.826	2.9015
1.829	2.8994
1.832	2.9009
1.834	2.9057
1.837	2.9068
1.84	2.9035
1.843	2.9021
1.846	2.9022
1.849	2.9022
1.852	2.9032
1.854	2.9052
1.857	2.9107
1.86	2.9153
1.863	2.9193
1.866	2.9259
1.869	2.9329
1.872	2.9385
1.874	2.9411
1.877	2.9378
1.88	2.9354
1.883	2.9365
1.886	2.9351
1.889	2.9328
1.892	2.931
1.895	2.931
1.897	2.9323
1.9	2.9326
1.903	2.9345
1.906	2.9386
1.909	2.9372
1.912	2.9309
1.915	2.9271
1.917	2.9265
1.92	2.9256
1.923	2.9231
1.926	2.9198
1.929	2.9179
1.932	2.9173
1.935	2.9193
1.938	2.925
1.94	2.9306
1.943	2.9323
1.946	2.9329
1.949	2.9341
1.952	2.9339
1.955	2.9315
1.958	2.9298
1.96	2.9321
1.963	2.9354
1.966	2.9362
1.969	2.9359
1.972	2.9347
1.975	2.9322
1.978	2.9303
1.98	2.9316
1.983	2.9347
1.986	2.9359
1.989	2.9325
1.992	2.9278
1.995	2.9262
1.998	2.9271
2.001	2.9319
2.003	2.9368
2.006	2.9382
2.009	2.9384
2.012	2.9392
2.015	2.9404
2.018	2.9412
2.021	2.9425
2.023	2.9435
2.026	2.942
2.029	2.939
2.032	2.9395
2.035	2.9415
2.038	2.941
2.041	2.9393
2.043	2.9375
2.046	2.9361
2.049	2.9353
2.052	2.9353
2.055	2.9365
2.058	2.9387
2.061	2.9383
2.064	2.937
2.066	2.9365
2.069	2.9364
2.072	2.9362
2.075	2.9376
2.078	2.9406
2.081	2.9425
2.084	2.942
2.086	2.9398
2.089	2.9394
2.092	2.9414
2.095	2.9437
2.098	2.946
2.101	2.9492
2.104	2.9507
2.106	2.9517
2.109	2.9544
2.112	2.9575
2.115	2.9589
2.118	2.9588
2.121	2.9595
2.124	2.9613
2.127	2.9614
2.129	2.9593
2.132	2.9566
2.135	2.9531
2.138	2.9489
2.141	2.9466
2.144	2.9462
2.147	2.9436
2.149	2.9389
2.152	2.9382
2.155	2.9436
2.158	2.949
2.161	2.9512
2.164	2.9533
2.167	2.9561
2.169	2.9575
2.172	2.9581
2.175	2.9607
2.178	2.9639
2.181	2.9628
2.184	2.9589
2.187	2.9566
2.19	2.957
2.192	2.9585
2.195	2.9588
2.198	2.958
2.201	2.9577
2.204	2.9592
2.207	2.9617
2.21	2.9641
2.212	2.9666
2.215	2.9699
2.218	2.9749
2.221	2.9788
2.224	2.9811
2.227	2.9833
2.23	2.9854
2.232	2.9858
2.235	2.9849
2.238	2.9834
2.241	2.9823
2.244	2.9806
2.247	2.9774
2.25	2.975
2.253	2.9742
2.255	2.9713
2.258	2.9666
2.261	2.9621
2.264	2.9581
2.267	2.9558
2.27	2.9545
2.273	2.9533
2.275	2.9516
2.278	2.9497
2.281	2.9482
2.284	2.9501
2.287	2.955
2.29	2.961
2.293	2.9657
2.295	2.9666
2.298	2.965
2.301	2.9625
2.304	2.9599
2.307	2.9602
2.31	2.9616
2.313	2.9608
2.316	2.9563
2.318	2.9507
2.321	2.9466
2.324	2.9454
2.327	2.9484
2.33	2.9525
2.333	2.9549
2.336	2.9538
2.338	2.9526
2.341	2.9542
2.344	2.9575
2.347	2.9604
2.35	2.9633
2.353	2.9671
2.356	2.967
2.358	2.965
2.361	2.9637
2.364	2.9622
2.367	2.96
2.37	2.9571
2.373	2.9522
2.376	2.948
2.379	2.9445
2.381	2.9411
2.384	2.9419
2.387	2.9455
2.39	2.9467
2.393	2.9448
2.396	2.9457
2.399	2.9522
2.401	2.959
2.404	2.9631
2.407	2.9649
2.41	2.9636
2.413	2.9591
2.416	2.9566
2.419	2.96
2.421	2.9668
2.424	2.9707
2.427	2.9691
2.43	2.966
2.433	2.9646
2.436	2.9654
2.439	2.9674
2.442	2.9668
2.444	2.9618
2.447	2.9566
2.45	2.9515
2.453	2.9453
2.456	2.9413
2.459	2.9389
2.462	2.9345
2.464	2.9284
2.467	2.9235
2.47	2.9218
2.473	2.9222
2.476	2.9216
2.479	2.9192
2.482	2.9154
2.484	2.9123
2.487	2.9135
2.49	2.917
2.493	2.922
2.496	2.9259
2.499	2.9259
2.502	2.9203
2.505	2.9157
2.507	2.918
2.51	2.9227
2.513	2.9285
2.516	2.931
2.519	2.9305
2.522	2.9271
2.525	2.9246
2.527	2.9276
2.53	2.934
2.533	2.9406
2.536	2.9419
2.539	2.9392
2.542	2.9348
2.545	2.9333
2.547	2.9361
2.55	2.9382
2.553	2.9371
2.556	2.9351
2.559	2.932
2.562	2.9272
2.565	2.925
2.568	2.9262
2.57	2.927
2.573	2.9251
2.576	2.9222
2.579	2.9212
2.582	2.9206
2.585	2.9178
2.588	2.9155
2.59	2.9137
2.593	2.911
2.596	2.9068
2.599	2.9022
2.602	2.9002
2.605	2.8998
2.608	2.8999
2.61	2.9025
2.613	2.9062
2.616	2.9074
2.619	2.9067
2.622	2.906
2.625	2.9066
2.628	2.9097
2.631	2.9119
2.633	2.9119
2.636	2.909
2.639	2.9053
2.642	2.9055
2.645	2.9083
2.648	2.9103
2.651	2.9119
2.653	2.9118
2.656	2.9082
2.659	2.9035
2.662	2.9013
2.665	2.9015
2.668	2.8967
2.671	2.8883
2.673	2.8807
2.676	2.8751
2.679	2.8717
2.682	2.8731
2.685	2.875
2.688	2.873
2.691	2.8696
2.694	2.865
2.696	2.865
2.699	2.8679
2.702	2.8716
2.705	2.8732
2.708	2.871
2.711	2.8676
2.714	2.8675
2.716	2.8701
2.719	2.8722
2.722	2.8762
2.725	2.8808
2.728	2.8829
2.731	2.8825
2.734	2.8819
2.736	2.8834
2.739	2.8852
2.742	2.8842
2.745	2.882
2.748	2.8804
2.751	2.8795
2.754	2.8783
2.757	2.8758
2.759	2.8735
2.762	2.8736
2.765	2.8743
2.768	2.8734
2.771	2.8718
2.774	2.8708
2.777	2.8681
2.779	2.8633
2.782	2.8597
2.785	2.8588
2.788	2.8589
2.791	2.8576
2.794	2.8556
2.797	2.8559
2.799	2.8577
2.802	2.8584
2.805	2.8604
2.808	2.8638
2.811	2.8652
2.814	2.8645
2.817	2.8627
2.82	2.8602
2.822	2.8557
2.825	2.8498
2.828	2.8466
2.831	2.8462
2.834	2.8444
2.837	2.8407
2.84	2.8369
2.842	2.8353
2.845	2.8347
2.848	2.8354
2.851	2.8373
2.854	2.8404
2.857	2.8407
2.86	2.8409
2.863	2.8428
2.865	2.8454
2.868	2.8471
2.871	2.8483
2.874	2.85
2.877	2.8509
2.88	2.8504
2.883	2.8485
2.885	2.8483
2.888	2.8511
2.891	2.853
2.894	2.8515
2.897	2.8504
2.9	2.8501
2.903	2.8494
2.905	2.8474
2.908	2.8452
2.911	2.843
2.914	2.8387
2.917	2.8327
2.92	2.8292
2.923	2.8288
2.926	2.8285
2.928	2.827
2.931	2.8246
2.934	2.8229
2.937	2.8234
2.94	2.8252
2.943	2.8245
2.946	2.8199
2.948	2.8143
2.951	2.8089
2.954	2.8037
2.957	2.8005
2.96	2.7999
2.963	2.7992
2.966	2.796
2.968	2.793
2.971	2.7945
2.974	2.7982
2.977	2.8003
2.98	2.8014
2.983	2.8014
2.986	2.7992
2.989	2.7983
2.991	2.7997
2.994	2.7994
2.997	2.7951
3	2.7899
3.003	2.7878
3.006	2.788
3.009	2.7883
3.011	2.7891
3.014	2.7891
3.017	2.7858
3.02	2.782
3.023	2.7807
3.026	2.7822
3.029	2.7838
3.031	2.783
3.034	2.7808
3.037	2.7786
3.04	2.7764
3.043	2.7753
3.046	2.7745
3.049	2.7735
3.052	2.773
3.054	2.7739
3.057	2.7739
3.06	2.7725
3.063	2.7719
3.066	2.7707
3.069	2.7693
3.072	2.7701
3.074	2.7742
3.077	2.778
3.08	2.7796
3.083	2.7796
3.086	2.7798
3.089	2.7809
3.092	2.7815
3.094	2.7821
3.097	2.7839
3.1	2.7846
3.103	2.7818
3.106	2.7777
3.109	2.7741
3.112	2.7699
3.115	2.7663
3.117	2.7661
3.12	2.7687
3.123	2.7694
3.126	2.7667
3.129	2.7627
3.132	2.7602
3.135	2.759
3.137	2.7581
3.14	2.7579
3.143	2.7575
3.146	2.7543
3.149	2.7476
3.152	2.742
3.155	2.7387
3.157	2.7371
3.16	2.7369
3.163	2.7396
3.166	2.7434
3.169	2.7443
3.172	2.7442
3.175	2.7421
3.178	2.7423
3.18	2.7441
3.183	2.7458
3.186	2.7461
3.189	2.7407
3.192	2.7327
3.195	2.7244
3.198	2.7197
3.2	2.715
3.203	2.7121
3.206	2.7097
3.209	2.7061
3.212	2.7011
3.215	2.6956
3.218	2.6941
3.22	2.6941
3.223	2.695
3.226	2.6966
3.229	2.6996
3.232	2.7025
3.235	2.7047
3.238	2.7065
3.241	2.7071
3.243	2.7083
3.246	2.71
3.249	2.7112
3.252	2.7102
3.255	2.7066
3.258	2.703
3.261	2.7024
3.263	2.7025
3.266	2.7016
3.269	2.7012
3.272	2.7019
3.275	2.7023
3.278	2.7008
3.281	2.6993
3.283	2.6989
3.286	2.6966
3.289	2.6923
3.292	2.6894
3.295	2.6889
3.298	2.69
3.301	2.6908
3.304	2.6879
3.306	2.6843
3.309	2.6834
3.312	2.6844
3.315	2.686
3.318	2.6867
3.321	2.6865
3.324	2.6853
3.326	2.6828
3.329	2.6764
3.332	2.6721
3.335	2.672
3.338	2.6735
3.341	2.6731
3.344	2.6695
3.346	2.6659
3.349	2.6632
3.352	2.6612
3.355	2.659
3.358	2.6607
3.361	2.6638
3.364	2.6631
3.367	2.6595
3.369	2.66
3.372	2.6639
3.375	2.663
3.378	2.6612
3.381	2.661
3.384	2.6616
3.387	2.6604
3.389	2.6565
3.392	2.6529
3.395	2.649
3.398	2.6427
3.401	2.6399
3.404	2.6413
3.407	2.6422
3.409	2.6413
3.412	2.6397
3.415	2.6398
3.418	2.6427
3.421	2.6456
3.424	2.6486
3.427	2.6521
3.43	2.6537
3.432	2.6533
3.435	2.6518
3.438	2.6504
3.441	2.6491
3.444	2.65
3.447	2.653
3.45	2.6545
3.452	2.6507
3.455	2.6428
3.458	2.633
3.461	2.6229
3.464	2.6187
3.467	2.6199
3.47	2.622
3.472	2.6217
3.475	2.6181
3.478	2.6126
3.481	2.6097
3.484	2.613
3.487	2.6218
3.49	2.6305
3.493	2.631
3.495	2.6276
3.498	2.6243
3.501	2.6211
3.504	2.6183
3.507	2.6196
3.51	2.6236
3.513	2.6231
3.515	2.6213
3.518	2.6217
3.521	2.6242
3.524	2.628
3.527	2.6312
3.53	2.6294
3.533	2.6283
3.535	2.6288
3.538	2.6278
3.541	2.6287
3.544	2.6314
3.547	2.6325
3.55	2.6298
3.553	2.6262
3.556	2.6275
3.558	2.6328
3.561	2.6341
3.564	2.6325
3.567	2.6312
3.57	2.6288
3.573	2.6251
3.576	2.6234
3.578	2.6236
3.581	2.6203
3.584	2.6131
3.587	2.6059
3.59	2.6015
3.593	2.5977
3.596	2.5923
3.598	2.5877
3.601	2.5867
3.604	2.5861
3.607	2.5878
3.61	2.5909
3.613	2.5919
3.616	2.5922
3.619	2.5941
3.621	2.5979
3.624	2.6025
3.627	2.6047
3.63	2.6042
3.633	2.6029
3.636	2.6002
3.639	2.598
3.641	2.5983
3.644	2.6002
3.647	2.6011
3.65	2.6001
3.653	2.5976
3.656	2.5961
3.659	2.5967
3.661	2.5976
3.664	2.5969
3.667	2.5965
3.67	2.5979
3.673	2.5993
3.676	2.5985
3.679	2.5972
3.682	2.5977
3.684	2.5981
3.687	2.5967
3.69	2.5957
3.693	2.5968
3.696	2.5965
3.699	2.5937
3.702	2.5886
3.704	2.5849
3.707	2.5834
3.71	2.5827
3.713	2.5807
3.716	2.5743
3.719	2.5673
3.722	2.5628
3.725	2.5615
3.727	2.5606
3.73	2.562
3.733	2.563
3.736	2.5593
3.739	2.5537
3.742	2.5488
3.745	2.5481
3.747	2.5494
3.75	2.5495
3.753	2.5487
3.756	2.5479
3.759	2.5474
3.762	2.5496
3.765	2.5532
3.767	2.5529
3.77	2.5526
3.773	2.5537
3.776	2.554
3.779	2.5537
3.782	2.5538
3.785	2.5532
3.788	2.5512
3.79	2.5485
3.793	2.5476
3.796	2.5503
3.799	2.5536
3.802	2.5548
3.805	2.5532
3.808	2.5498
3.81	2.5489
3.813	2.5519
3.816	2.5556
3.819	2.5589
3.822	2.5615
3.825	2.5617
3.828	2.56
3.83	2.5602
3.833	2.5635
3.836	2.5667
3.839	2.5648
3.842	2.5599
3.845	2.5554
3.848	2.5516
3.851	2.5492
3.853	2.5492
3.856	2.5494
3.859	2.5467
3.862	2.5434
3.865	2.5421
3.868	2.5425
3.871	2.5432
3.873	2.544
3.876	2.5455
3.879	2.5466
3.882	2.5444
3.885	2.5415
3.888	2.5394
3.891	2.5383
3.893	2.5379
3.896	2.5405
3.899	2.5435
3.902	2.5474
3.905	2.5504
3.908	2.5502
3.911	2.5519
3.914	2.5567
3.916	2.5624
3.919	2.5667
3.922	2.5687
3.925	2.5669
3.928	2.5604
3.931	2.5521
3.934	2.5462
3.936	2.5448
3.939	2.543
3.942	2.5358
3.945	2.5276
3.948	2.5243
3.951	2.5224
3.954	2.5237
3.956	2.5291
3.959	2.5321
3.962	2.5307
3.965	2.5289
3.968	2.5299
3.971	2.5337
3.974	2.5362
3.977	2.5351
3.979	2.5324
3.982	2.5274
3.985	2.5228
3.988	2.5211
3.991	2.5221
3.994	2.5247
3.997	2.5272
3.999	2.5301
4.002	2.5328
4.005	2.534
4.008	2.5341
4.011	2.5339
4.014	2.5324
4.017	2.5307
4.019	2.5276
4.022	2.5233
4.025	2.5207
4.028	2.5187
4.031	2.5167
4.034	2.5163
4.037	2.5169
4.04	2.5179
4.042	2.5204
4.045	2.5236
4.048	2.5271
4.051	2.5299
4.054	2.5308
4.057	2.5319
4.06	2.5341
4.062	2.5352
4.065	2.536
4.068	2.5356
4.071	2.5326
4.074	2.5291
4.077	2.528
4.08	2.5277
4.082	2.5274
4.085	2.526
4.088	2.5228
4.091	2.5202
4.094	2.519
4.097	2.521
4.1	2.5249
4.103	2.5281
4.105	2.5285
4.108	2.5269
4.111	2.5241
4.114	2.5206
4.117	2.5176
4.12	2.5163
4.123	2.5177
4.125	2.5183
4.128	2.5194
4.131	2.5211
4.134	2.5199
4.137	2.5178
4.14	2.5161
4.143	2.5155
4.145	2.5158
4.148	2.5175
4.151	2.5153
4.154	2.5138
4.157	2.5118
4.16	2.5084
4.163	2.5065
4.166	2.5073
4.168	2.5118
4.171	2.5158
4.174	2.5159
4.177	2.513
4.18	2.5099
4.183	2.5064
4.186	2.5044
4.188	2.5062
4.191	2.5091
4.194	2.5086
4.197	2.5048
4.2	2.5019
4.203	2.5021
4.206	2.5037
4.208	2.5061
4.211	2.508
4.214	2.5075
4.217	2.505
4.22	2.5041
4.223	2.5052
4.226	2.5056
4.229	2.5059
4.231	2.5059
4.234	2.5052
4.237	2.5048
4.24	2.5068
4.243	2.5083
4.246	2.5066
4.249	2.5045
4.251	2.5053
4.254	2.5084
4.257	2.5098
4.26	2.5094
4.263	2.5103
4.266	2.5123
4.269	2.5121
4.271	2.5116
4.274	2.5122
4.277	2.5107
4.28	2.5054
4.283	2.4998
4.286	2.4971
4.289	2.4951
4.292	2.4899
4.294	2.4838
4.297	2.4819
4.3	2.4832
4.303	2.4863
4.306	2.4915
4.309	2.4969
4.312	2.5007
4.314	2.5031
4.317	2.5056
4.32	2.5089
4.323	2.5105
4.326	2.5092
4.329	2.5053
4.332	2.5001
4.334	2.4943
4.337	2.4887
4.34	2.4854
4.343	2.4861
4.346	2.4875
4.349	2.4824
4.352	2.4757
4.355	2.4744
4.357	2.4768
4.36	2.4793
4.363	2.4816
4.366	2.484
4.369	2.4848
4.372	2.4825
4.375	2.4837
4.377	2.4928
4.38	2.4989
4.383	2.4972
4.386	2.4953
4.389	2.4954
4.392	2.4952
4.395	2.4925
4.397	2.4892
4.4	2.4895
4.403	2.4868
4.406	2.4852
4.409	2.4881
4.412	2.4905
4.415	2.4899
4.418	2.4885
4.42	2.4886
4.423	2.4912
4.426	2.4958
4.429	2.4976
4.432	2.4991
4.435	2.4995
4.438	2.4982
4.44	2.4953
4.443	2.4943
4.446	2.4968
4.449	2.4987
4.452	2.5002
4.455	2.4996
4.458	2.4979
4.46	2.4956
4.463	2.4934
4.466	2.4921
4.469	2.4935
4.472	2.4936
4.475	2.4911
4.478	2.4898
4.481	2.489
4.483	2.4858
4.486	2.4803
4.489	2.4807
4.492	2.4916
4.495	2.4994
4.498	2.4993
4.501	2.4983
4.503	2.4992
4.506	2.5003
4.509	2.502
4.512	2.5076
4.515	2.5143
4.518	2.512
4.521	2.5026
4.523	2.5
4.526	2.5036
4.529	2.5056
4.532	2.5036
4.535	2.4983
4.538	2.4905
4.541	2.4846
4.544	2.4832
4.546	2.4828
4.549	2.4784
4.552	2.4713
4.555	2.4678
4.558	2.469
4.561	2.4699
4.564	2.4711
4.566	2.4745
4.569	2.4761
4.572	2.4753
4.575	2.4765
4.578	2.4814
4.581	2.485
4.584	2.484
4.586	2.4812
4.589	2.481
4.592	2.4816
4.595	2.48
4.598	2.4768
4.601	2.473
4.604	2.4685
4.607	2.466
4.609	2.4669
4.612	2.4688
4.615	2.4704
4.618	2.4716
4.621	2.4726
4.624	2.4748
4.627	2.4745
4.629	2.4739
4.632	2.4755
4.635	2.4756
4.638	2.4747
4.641	2.473
4.644	2.4715
4.647	2.4718
4.65	2.4729
4.652	2.4728
4.655	2.4752
4.658	2.4748
4.661	2.4708
4.664	2.4671
4.667	2.4656
4.67	2.4639
4.672	2.4587
4.675	2.4522
4.678	2.446
4.681	2.4411
4.684	2.4373
4.687	2.4368
4.69	2.439
4.692	2.4438
4.695	2.4466
4.698	2.4484
4.701	2.4526
4.704	2.456
4.707	2.4588
4.71	2.4619
4.713	2.4648
4.715	2.4668
4.718	2.466
4.721	2.462
4.724	2.4592
4.727	2.4582
4.73	2.4574
4.733	2.4573
4.735	2.4571
4.738	2.4558
4.741	2.4544
4.744	2.4535
4.747	2.4534
4.75	2.4531
4.753	2.4522
4.755	2.4497
4.758	2.445
4.761	2.442
4.764	2.4423
4.767	2.4444
4.77	2.4472
4.773	2.45
4.776	2.4508
4.778	2.45
4.781	2.4486
4.784	2.448
4.787	2.4506
4.79	2.4533
4.793	2.4532
4.796	2.4497
4.798	2.4436
4.801	2.438
4.804	2.4349
4.807	2.4338
4.81	2.4345
4.813	2.4352
4.816	2.4322
4.818	2.427
4.821	2.4252
4.824	2.4273
4.827	2.4305
4.83	2.433
4.833	2.4336
4.836	2.4312
4.839	2.4273
4.841	2.4232
4.844	2.4209
4.847	2.4212
4.85	2.4194
4.853	2.4179
4.856	2.4171
4.859	2.4159
4.861	2.4158
4.864	2.4174
4.867	2.4181
4.87	2.4198
4.873	2.4223
4.876	2.4218
4.879	2.4233
4.881	2.4259
4.884	2.4278
4.887	2.4294
4.89	2.4318
4.893	2.4318
4.896	2.4339
4.899	2.4367
4.902	2.4389
4.904	2.4442
4.907	2.4501
4.91	2.4522
4.913	2.4497
4.916	2.4476
4.919	2.4431
4.922	2.4414
4.924	2.4426
4.927	2.4446
4.93	2.4467
4.933	2.4465
4.936	2.4432
4.939	2.441
4.942	2.4422
4.944	2.4421
4.947	2.4444
4.95	2.4481
4.953	2.4501
4.956	2.4491
4.959	2.4453
4.962	2.4412
4.965	2.4389
4.967	2.436
4.97	2.4303
4.973	2.426
4.976	2.4222
4.979	2.4169
4.982	2.4113
4.985	2.4083
4.987	2.4072
4.99	2.406
4.993	2.4035
4.996	2.4025
4.999	2.4043
5.002	2.4057
5.005	2.4063
5.007	2.4084
5.01	2.4119
5.013	2.4135
5.016	2.4126
5.019	2.4109
5.022	2.4095
5.025	2.4089
5.028	2.4096
5.03	2.4114
5.033	2.4119
5.036	2.4092
5.039	2.405
5.042	2.4032
5.045	2.4037
5.048	2.4062
5.05	2.4092
5.053	2.4113
5.056	2.4123
5.059	2.412
5.062	2.4128
5.065	2.4124
5.068	2.4105
5.07	2.4096
5.073	2.4113
5.076	2.4121
5.079	2.416
5.082	2.4212
5.085	2.4233
5.088	2.4243
5.091	2.4247
5.093	2.4259
5.096	2.4281
5.099	2.4267
5.102	2.4209
5.105	2.4193
5.108	2.4149
5.111	2.4095
5.113	2.4069
5.116	2.4055
5.119	2.4037
5.122	2.4032
5.125	2.4063
5.128	2.4116
5.131	2.4163
5.133	2.4168
5.136	2.4148
5.139	2.4121
5.142	2.4104
5.145	2.4097
5.148	2.4096
5.151	2.4082
5.154	2.4044
5.156	2.4022
5.159	2.4009
5.162	2.4014
5.165	2.4052
5.168	2.4108
5.171	2.4175
5.174	2.4233
5.176	2.4271
5.179	2.4307
5.182	2.4339
5.185	2.4358
5.188	2.4368
5.191	2.4366
5.194	2.4337
5.196	2.4274
5.199	2.4199
5.202	2.4138
5.205	2.4099
5.208	2.4072
5.211	2.4047
5.214	2.4003
5.217	2.3942
5.219	2.3899
5.222	2.3895
5.225	2.3914
5.228	2.3936
5.231	2.3956
5.234	2.398
5.237	2.4003
5.239	2.4034
5.242	2.4091
5.245	2.4138
5.248	2.4143
5.251	2.4129
5.254	2.4106
5.257	2.408
5.259	2.4047
5.262	2.4003
5.265	2.3979
5.268	2.3949
5.271	2.3905
5.274	2.3878
5.277	2.3859
5.28	2.3837
5.282	2.3822
5.285	2.3863
5.288	2.3913
5.291	2.3956
5.294	2.3973
5.297	2.3966
5.3	2.3945
5.302	2.3936
5.305	2.3971
5.308	2.4013
5.311	2.4044
5.314	2.4015
5.317	2.3976
5.32	2.3933
5.322	2.3901
5.325	2.39
5.328	2.3927
5.331	2.3978
5.334	2.3993
5.337	2.3985
5.34	2.3977
5.343	2.4005
5.345	2.4075
5.348	2.4126
5.351	2.411
5.354	2.4099
5.357	2.4108
5.36	2.4091
5.363	2.4063
5.365	2.4043
5.368	2.4032
5.371	2.4
5.374	2.395
5.377	2.3946
5.38	2.3986
5.383	2.4012
5.385	2.4011
5.388	2.401
5.391	2.4025
5.394	2.404
5.397	2.403
5.4	2.4029
5.403	2.4051
5.406	2.4065
5.408	2.4047
5.411	2.4012
5.414	2.3982
5.417	2.3959
5.42	2.3949
5.423	2.396
5.426	2.3981
5.428	2.3977
5.431	2.3948
5.434	2.3928
5.437	2.3935
5.44	2.3956
5.443	2.3976
5.446	2.4
5.448	2.4015
5.451	2.4016
5.454	2.3989
5.457	2.3955
5.46	2.3931
5.463	2.3917
5.466	2.3911
5.469	2.3902
5.471	2.3892
5.474	2.3878
5.477	2.3858
5.48	2.3844
5.483	2.3859
5.486	2.3879
5.489	2.3889
5.491	2.388
5.494	2.3855
5.497	2.3838
5.5	2.3834
5.503	2.3832
5.506	2.3841
5.509	2.3849
5.512	2.3817
5.514	2.3781
5.517	2.3776
5.52	2.3805
5.523	2.3845
5.526	2.3884
5.529	2.3909
5.532	2.3919
5.534	2.3914
5.537	2.3899
5.54	2.391
5.543	2.3919
5.546	2.3907
5.549	2.3885
5.552	2.3857
5.554	2.3822
5.557	2.3793
5.56	2.3761
5.563	2.3726
5.566	2.3709
5.569	2.3702
5.572	2.3698
5.575	2.3719
5.577	2.3756
5.58	2.3765
5.583	2.375
5.586	2.3747
5.589	2.3778
5.592	2.3825
5.595	2.3855
5.597	2.3872
5.6	2.3865
5.603	2.3816
5.606	2.3787
5.609	2.3812
5.612	2.384
5.615	2.3819
5.617	2.3773
5.62	2.3752
5.623	2.3754
5.626	2.3756
5.629	2.378
5.632	2.3803
5.635	2.3776
5.638	2.373
5.64	2.3708
5.643	2.3723
5.646	2.3734
5.649	2.3719
5.652	2.3702
5.655	2.3687
5.658	2.3667
5.66	2.3635
5.663	2.3612
5.666	2.3602
5.669	2.359
5.672	2.3575
5.675	2.3557
5.678	2.3544
5.68	2.3535
5.683	2.3522
5.686	2.3504
5.689	2.3503
5.692	2.3507
5.695	2.3496
5.698	2.3467
5.701	2.3436
5.703	2.3426
5.706	2.3436
5.709	2.3436
5.712	2.3425
5.715	2.3431
5.718	2.3449
[truncated: 6,266 more rows]

## Sheet: Fig3D
Chrom.1	EYFP_UV2_513nm
UV 2_513
ml	mAU
0.001	63.6267
0.004	24.3902
0.007	0.73045
0.01	0.85065
0.012	0.97095
0.015	1.09105
0.018	1.21065
0.021	1.32205
0.024	1.36875
0.026	1.32015
0.029	1.22235
0.032	1.12995
0.035	1.05285
0.037	1.05755
0.04	1.06955
0.043	1.08115
0.046	1.06755
0.048	1.04815
0.051	1.02665
0.054	1.00725
0.057	0.98845
0.06	0.97015
0.062	0.98675
0.065	1.07475
0.068	1.25185
0.071	1.52335
0.073	1.87925
0.076	2.11795
0.079	2.58185
0.082	3.13425
0.085	3.64975
0.087	3.99875
0.09	4.19365
0.093	4.35975
0.096	4.45215
0.098	4.47295
0.101	4.46215
0.104	4.40475
0.107	4.30425
0.11	4.10465
0.112	3.92405
0.115	3.71575
0.118	3.31655
0.121	2.87995
0.123	2.44335
0.126	2.08665
0.129	1.81015
0.132	1.51745
0.135	1.29805
0.137	1.07785
0.14	0.90895
0.143	0.74035
0.146	0.53995
0.148	0.30315
0.151	0.10435
0.154	-0.00345025
0.157	-0.0977502
0.159	-0.15345
0.162	-0.19595
0.165	-0.19625
0.168	-0.17205
0.171	-0.11835
0.173	-0.0510502
0.176	0.0246498
0.179	0.10015
0.182	0.19335
0.184	0.28465
0.187	0.38885
0.19	0.49765
0.193	0.60025
0.196	0.70435
0.198	0.78355
0.201	0.88305
0.204	0.98005
0.207	1.09105
0.209	1.19555
0.212	1.29095
0.215	1.36845
0.218	1.43225
0.221	1.49675
0.223	1.54985
0.226	1.60095
0.229	1.64005
0.232	1.67235
0.234	1.68895
0.237	1.69505
0.24	1.70365
0.243	1.71405
0.246	1.72035
0.248	1.72025
0.251	1.71965
0.254	1.71805
0.257	1.71645
0.259	1.71735
0.262	1.71645
0.265	1.70915
0.268	1.69895
0.271	1.68845
0.273	1.68095
0.276	1.67865
0.279	1.68195
0.282	1.68175
0.284	1.67075
0.287	1.65525
0.29	1.63675
0.293	1.62205
0.295	1.60895
0.298	1.59675
0.301	1.58635
0.304	1.57565
0.307	1.55935
0.309	1.54265
0.312	1.53365
0.315	1.52325
0.318	1.51615
0.32	1.51305
0.323	1.51285
0.326	1.51115
0.329	1.50415
0.332	1.49455
0.334	1.48995
0.337	1.49075
0.34	1.49825
0.343	1.51405
0.345	1.52865
0.348	1.53735
0.351	1.54045
0.354	1.54015
0.357	1.54065
0.359	1.53925
0.362	1.53435
0.365	1.52905
0.368	1.52215
0.37	1.50895
0.373	1.49535
0.376	1.48565
0.379	1.48095
0.382	1.48335
0.384	1.49075
0.387	1.50185
0.39	1.50885
0.393	1.50865
0.395	1.50665
0.398	1.50785
0.401	1.51375
0.404	1.52225
0.406	1.52935
0.409	1.53125
0.412	1.52745
0.415	1.51945
0.418	1.51355
0.42	1.51225
0.423	1.51005
0.426	1.50645
0.429	1.50115
0.431	1.49295
0.434	1.48795
0.437	1.48955
0.44	1.49185
0.443	1.49455
0.445	1.49845
0.448	1.50275
0.451	1.50665
0.454	1.50805
0.456	1.50805
0.459	1.50745
0.462	1.50205
0.465	1.49595
0.468	1.49345
0.47	1.49415
0.473	1.49845
0.476	1.50465
0.479	1.50895
0.481	1.51375
0.484	1.51765
0.487	1.51885
0.49	1.51965
0.493	1.51935
0.495	1.51605
0.498	1.50725
0.501	1.49265
0.504	1.48045
0.506	1.47405
0.509	1.47055
0.512	1.47125
0.515	1.47465
0.517	1.47785
0.52	1.48025
0.523	1.48055
0.526	1.48285
0.529	1.49155
0.531	1.49925
0.534	1.50585
0.537	1.51245
0.54	1.51775
0.542	1.52045
0.545	1.52255
0.548	1.52195
0.551	1.52215
0.554	1.52435
0.556	1.52295
0.559	1.51805
0.562	1.51025
0.565	1.50035
0.567	1.49385
0.57	1.49145
0.573	1.48955
0.576	1.49045
0.579	1.49285
0.581	1.49325
0.584	1.49135
0.587	1.48695
0.59	1.48265
0.592	1.47765
0.595	1.46875
0.598	1.45935
0.601	1.45185
0.604	1.44545
0.606	1.44055
0.609	1.43755
0.612	1.43765
0.615	1.44165
0.617	1.44465
0.62	1.44745
0.623	1.45105
0.626	1.45435
0.629	1.45715
0.631	1.46625
0.634	1.47755
0.637	1.48295
0.64	1.48295
0.642	1.48235
0.645	1.48455
0.648	1.48825
0.651	1.49075
0.653	1.49235
0.656	1.49635
0.659	1.49435
0.662	1.49055
0.665	1.49295
0.667	1.49835
0.67	1.50335
0.673	1.50725
0.676	1.50955
0.678	1.51225
0.681	1.51475
0.684	1.51365
0.687	1.51165
0.69	1.50945
0.692	1.50705
0.695	1.50485
0.698	1.50195
0.701	1.49455
0.703	1.48745
0.706	1.48435
0.709	1.48355
0.712	1.48295
0.715	1.48175
0.717	1.48005
0.72	1.47765
0.723	1.47475
0.726	1.46955
0.728	1.46855
0.731	1.46835
0.734	1.46435
0.737	1.45715
0.74	1.44805
0.742	1.43875
0.745	1.43015
0.748	1.42205
0.751	1.42045
0.753	1.42435
0.756	1.42615
0.759	1.42535
0.762	1.42495
0.764	1.42705
0.767	1.43145
0.77	1.43625
0.773	1.44065
0.776	1.44425
0.778	1.44115
0.781	1.43585
0.784	1.43415
0.787	1.43605
0.789	1.44005
0.792	1.44325
0.795	1.44555
0.798	1.44755
0.801	1.44605
0.803	1.44235
0.806	1.43975
0.809	1.43955
0.812	1.43975
0.814	1.44085
0.817	1.44035
0.82	1.43915
0.823	1.43835
0.826	1.43835
0.828	1.44265
0.831	1.45025
0.834	1.45765
0.837	1.46245
0.839	1.46935
0.842	1.47655
0.845	1.48035
0.848	1.48055
0.851	1.48395
0.853	1.49745
0.856	1.51225
0.859	1.51115
0.862	1.50565
0.864	1.50145
0.867	1.49475
0.87	1.48545
0.873	1.47705
0.875	1.47205
0.878	1.46715
0.881	1.45175
0.884	1.43425
0.887	1.43235
0.889	1.43125
0.892	1.42485
0.895	1.41705
0.898	1.41495
0.9	1.41645
0.903	1.41575
0.906	1.41075
0.909	1.40625
0.912	1.40485
0.914	1.40465
0.917	1.40735
0.92	1.41435
0.923	1.41915
0.925	1.41795
0.928	1.41625
0.931	1.41765
0.934	1.42065
0.937	1.42185
0.939	1.42035
0.942	1.41815
0.945	1.41555
0.948	1.41235
0.95	1.41165
0.953	1.41315
0.956	1.41495
0.959	1.41625
0.962	1.41675
0.964	1.41725
0.967	1.41885
0.97	1.42085
0.973	1.42355
0.975	1.42695
0.978	1.43045
0.981	1.43285
0.984	1.43305
0.986	1.43025
0.989	1.42735
0.992	1.42955
0.995	1.43215
0.998	1.43455
1	1.43615
1.003	1.43595
1.006	1.43285
1.009	1.42945
1.011	1.43005
1.014	1.43465
1.017	1.43845
1.02	1.43665
1.023	1.43255
1.025	1.42835
1.028	1.42355
1.031	1.41825
1.034	1.41525
1.036	1.41315
1.039	1.40845
1.042	1.40435
1.045	1.40335
1.048	1.40355
1.05	1.40305
1.053	1.40245
1.056	1.40225
1.059	1.40405
1.061	1.40565
1.064	1.40605
1.067	1.40555
1.07	1.40275
1.073	1.39795
1.075	1.39055
1.078	1.38305
1.081	1.37555
1.084	1.36815
1.086	1.36125
1.089	1.35625
1.092	1.35245
1.095	1.35025
1.098	1.34925
1.1	1.35175
1.103	1.35795
1.106	1.36435
1.109	1.37125
1.111	1.37795
1.114	1.38255
1.117	1.38585
1.12	1.38895
1.122	1.39135
1.125	1.39505
1.128	1.39755
1.131	1.39835
1.134	1.39845
1.136	1.39825
1.139	1.39755
1.142	1.39785
1.145	1.39915
1.147	1.40005
1.15	1.40195
1.153	1.40365
1.156	1.40355
1.159	1.40235
1.161	1.40125
1.164	1.39985
1.167	1.39905
1.17	1.39935
1.172	1.39965
1.175	1.40025
1.178	1.40035
1.181	1.39905
1.184	1.39765
1.186	1.39755
1.189	1.39905
1.192	1.40165
1.195	1.40335
1.197	1.40305
1.2	1.40275
1.203	1.40335
1.206	1.40325
1.209	1.40025
1.211	1.39675
1.214	1.39575
1.217	1.39555
1.22	1.39475
1.222	1.39465
1.225	1.39605
1.228	1.39805
1.231	1.39915
1.233	1.40025
1.236	1.40375
1.239	1.40825
1.242	1.40965
1.245	1.40865
1.247	1.40705
1.25	1.40585
1.253	1.40465
1.256	1.40265
1.258	1.40005
1.261	1.39695
1.264	1.39475
1.267	1.39435
1.27	1.39465
1.272	1.39465
1.275	1.39465
1.278	1.39345
1.281	1.39115
1.283	1.39005
1.286	1.39055
1.289	1.39185
1.292	1.39285
1.295	1.39345
1.297	1.39685
1.3	1.40285
1.303	1.40545
1.306	1.40655
1.308	1.41015
1.311	1.41455
1.314	1.41645
1.317	1.41325
1.32	1.40805
1.322	1.40515
1.325	1.40205
1.328	1.39615
1.331	1.39275
1.333	1.39225
1.336	1.39015
1.339	1.38595
1.342	1.38345
1.344	1.38595
1.347	1.39035
1.35	1.39115
1.353	1.38915
1.356	1.38785
1.358	1.38805
1.361	1.38945
1.364	1.39165
1.367	1.39305
1.369	1.39305
1.372	1.39175
1.375	1.39005
1.378	1.38975
1.381	1.39185
1.383	1.39375
1.386	1.39165
1.389	1.38635
1.392	1.38065
1.394	1.37525
1.397	1.37115
1.4	1.36875
1.403	1.36795
1.406	1.36675
1.408	1.36415
1.411	1.36245
1.414	1.36485
1.417	1.36985
1.419	1.37555
1.422	1.38085
1.425	1.38445
1.428	1.38745
1.431	1.39095
1.433	1.39425
1.436	1.39755
1.439	1.40095
1.442	1.40285
1.444	1.40285
1.447	1.40195
1.45	1.40105
1.453	1.40045
1.456	1.39985
1.458	1.39835
1.461	1.39545
1.464	1.39115
1.467	1.38755
1.469	1.38745
1.472	1.38845
1.475	1.38595
1.478	1.38115
1.48	1.37925
1.483	1.38075
1.486	1.38175
1.489	1.38265
1.492	1.38425
1.494	1.38455
1.497	1.38265
1.5	1.38205
1.503	1.38675
1.505	1.39275
1.508	1.39355
1.511	1.39095
1.514	1.38955
1.517	1.38895
1.519	1.38785
1.522	1.38615
1.525	1.38265
1.528	1.37585
1.53	1.37125
1.533	1.37325
1.536	1.37825
1.539	1.38065
1.542	1.37975
1.544	1.37685
1.547	1.37205
1.55	1.36795
1.553	1.36515
1.555	1.36645
1.558	1.36985
1.561	1.36905
1.564	1.36495
1.567	1.36185
1.569	1.36175
1.572	1.36405
1.575	1.36705
1.578	1.36655
1.58	1.36685
1.583	1.36865
1.586	1.36755
1.589	1.36505
1.591	1.36495
1.594	1.36735
1.597	1.36985
1.6	1.37145
1.603	1.37445
1.605	1.37985
1.608	1.38135
1.611	1.37775
1.614	1.37385
1.616	1.37125
1.619	1.36905
1.622	1.36785
1.625	1.36485
1.628	1.35925
1.63	1.35385
1.633	1.35255
1.636	1.35655
1.639	1.36075
1.641	1.36195
1.644	1.36175
1.647	1.36185
1.65	1.36055
1.653	1.36005
1.655	1.36235
1.658	1.36515
1.661	1.36535
1.664	1.36365
1.666	1.36425
1.669	1.36745
1.672	1.37195
1.675	1.37595
1.678	1.37965
1.68	1.38335
1.683	1.38675
1.686	1.38975
1.689	1.39295
1.691	1.39635
1.694	1.39815
1.697	1.39825
1.7	1.39615
1.702	1.39325
1.705	1.39025
1.708	1.38785
1.711	1.38635
1.714	1.38445
1.716	1.38005
1.719	1.37565
1.722	1.37495
1.725	1.37665
1.727	1.37805
1.73	1.37935
1.733	1.38145
1.736	1.38475
1.739	1.38725
1.741	1.39025
1.744	1.39545
1.747	1.40005
1.75	1.40155
1.752	1.39935
1.755	1.39265
1.758	1.38765
1.761	1.38615
1.764	1.38325
1.766	1.37955
1.769	1.37585
1.772	1.37145
1.775	1.36615
1.777	1.36185
1.78	1.36295
1.783	1.36895
1.786	1.37085
1.789	1.36785
1.791	1.36675
1.794	1.36785
1.797	1.36975
1.8	1.37265
1.802	1.37565
1.805	1.37445
1.808	1.36985
1.811	1.36645
1.813	1.36675
1.816	1.36755
1.819	1.36625
1.822	1.36365
1.825	1.36185
1.827	1.35965
1.83	1.35605
1.833	1.35515
1.836	1.35245
1.838	1.34665
1.841	1.34215
1.844	1.34235
1.847	1.34275
1.85	1.34275
1.852	1.34115
1.855	1.33825
1.858	1.33615
1.861	1.33655
1.863	1.34065
1.866	1.34695
1.869	1.35155
1.872	1.35135
1.875	1.35355
1.877	1.35625
1.88	1.35775
1.883	1.36035
1.886	1.36475
1.888	1.37035
1.891	1.37415
1.894	1.37945
1.897	1.38515
1.9	1.38775
1.902	1.38665
1.905	1.38725
1.908	1.39195
1.911	1.39745
1.913	1.39855
1.916	1.39675
1.919	1.39165
1.922	1.38505
1.925	1.37975
1.927	1.37855
1.93	1.37825
1.933	1.37255
1.936	1.36375
1.938	1.35575
1.941	1.35085
1.944	1.34855
1.947	1.35105
1.949	1.35525
1.952	1.36065
1.955	1.36445
1.958	1.36475
1.961	1.36795
1.963	1.37225
1.966	1.37695
1.969	1.38065
1.972	1.38075
1.974	1.37955
1.977	1.38095
1.98	1.37995
1.983	1.37625
1.986	1.37655
1.988	1.37465
1.991	1.37045
1.994	1.36595
1.997	1.36265
1.999	1.36075
2.002	1.36205
2.005	1.35955
2.008	1.35745
2.011	1.35805
2.013	1.35615
2.016	1.35305
2.019	1.35135
2.022	1.35315
2.024	1.35485
2.027	1.35485
2.03	1.35075
2.033	1.34735
2.036	1.34435
2.038	1.34275
2.041	1.34795
2.044	1.35685
2.047	1.36435
2.049	1.36835
2.052	1.36755
2.055	1.36575
2.058	1.36525
2.06	1.36535
2.063	1.36515
2.066	1.36725
2.069	1.36565
2.072	1.36285
2.074	1.36105
2.077	1.35875
2.08	1.36035
2.083	1.36455
2.085	1.36865
2.088	1.37125
2.091	1.37285
2.094	1.37115
2.097	1.36525
2.099	1.35875
2.102	1.35495
2.105	1.35685
2.108	1.35965
2.11	1.35875
2.113	1.35685
2.116	1.35525
2.119	1.35395
2.122	1.35385
2.124	1.35875
2.127	1.36565
2.13	1.36915
2.133	1.36725
2.135	1.36595
2.138	1.36865
2.141	1.37075
2.144	1.37195
2.147	1.37375
2.149	1.37555
2.152	1.37595
2.155	1.37595
2.158	1.37695
2.16	1.37315
2.163	1.36655
2.166	1.36075
2.169	1.35765
2.171	1.35595
2.174	1.35605
2.177	1.35535
2.18	1.35375
2.183	1.35205
2.185	1.34885
2.188	1.34885
2.191	1.35265
2.194	1.35815
2.196	1.36235
2.199	1.36335
2.202	1.36155
2.205	1.35825
2.208	1.35525
2.21	1.35265
2.213	1.35205
2.216	1.35335
2.219	1.35585
2.221	1.35625
2.224	1.35525
2.227	1.35635
2.23	1.35855
2.233	1.36245
2.235	1.36585
2.238	1.36675
2.241	1.36675
2.244	1.36435
2.246	1.35895
2.249	1.35335
2.252	1.34905
2.255	1.34565
2.258	1.34245
2.26	1.33895
2.263	1.33695
2.266	1.33745
2.269	1.33795
2.271	1.33975
2.274	1.34335
2.277	1.34845
2.28	1.35355
2.283	1.35825
2.285	1.36265
2.288	1.36535
2.291	1.36665
2.294	1.36875
2.296	1.37235
2.299	1.37645
2.302	1.37925
2.305	1.37975
2.307	1.37595
2.31	1.37075
2.313	1.36755
2.316	1.36725
2.319	1.36665
2.321	1.36355
2.324	1.35925
2.327	1.35535
2.33	1.35165
2.332	1.34725
2.335	1.34595
2.338	1.34855
2.341	1.35215
2.344	1.35375
2.346	1.35255
2.349	1.35185
2.352	1.35265
2.355	1.35345
2.357	1.35375
2.36	1.35495
2.363	1.35765
2.366	1.35925
2.369	1.35805
2.371	1.35685
2.374	1.35915
2.377	1.36175
2.38	1.36265
2.382	1.36345
2.385	1.36485
2.388	1.36615
2.391	1.36595
2.394	1.36395
2.396	1.36095
2.399	1.35855
2.402	1.35665
2.405	1.35555
2.407	1.35365
2.41	1.34985
2.413	1.34575
2.416	1.34445
2.418	1.34485
2.421	1.34525
2.424	1.34625
2.427	1.34655
2.43	1.34555
2.432	1.34335
2.435	1.34045
2.438	1.33885
2.441	1.34195
2.443	1.34445
2.446	1.34595
2.449	1.34735
2.452	1.34805
2.455	1.34885
2.457	1.34965
2.46	1.34905
2.463	1.34955
2.466	1.35235
2.468	1.35095
2.471	1.34905
2.474	1.34795
2.477	1.34715
2.48	1.34745
2.482	1.34885
2.485	1.35195
2.488	1.35775
2.491	1.36405
2.493	1.36825
2.496	1.36945
2.499	1.36765
2.502	1.36595
2.505	1.36615
2.507	1.36635
2.51	1.36335
2.513	1.35845
2.516	1.35615
2.518	1.35595
2.521	1.35545
2.524	1.35595
2.527	1.35785
2.529	1.35805
2.532	1.35555
2.535	1.35285
2.538	1.35325
2.541	1.35485
2.543	1.35355
2.546	1.35015
2.549	1.34725
2.552	1.34485
2.554	1.34095
2.557	1.33715
2.56	1.33825
2.563	1.34175
2.566	1.34395
2.568	1.34465
2.571	1.34475
2.574	1.34405
2.577	1.34305
2.579	1.34265
2.582	1.34415
2.585	1.34765
2.588	1.34665
2.591	1.34485
2.593	1.34635
2.596	1.35055
2.599	1.35805
2.602	1.36675
2.604	1.37305
2.607	1.37725
2.61	1.37945
2.613	1.37855
2.616	1.37675
2.618	1.37535
2.621	1.37285
2.624	1.36585
2.627	1.35455
2.629	1.34515
2.632	1.34235
2.635	1.34295
2.638	1.34595
2.64	1.35135
2.643	1.35745
2.646	1.36215
2.649	1.36295
2.652	1.36495
2.654	1.36815
2.657	1.36875
2.66	1.36615
2.663	1.36315
2.665	1.36035
2.668	1.35485
2.671	1.34725
2.674	1.34165
2.677	1.34105
2.679	1.34215
2.682	1.34085
2.685	1.33865
2.688	1.33785
2.69	1.33705
2.693	1.33495
2.696	1.33485
2.699	1.33575
2.702	1.33395
2.704	1.33105
2.707	1.33315
2.71	1.33915
2.713	1.34315
2.715	1.34335
2.718	1.34305
2.721	1.34415
2.724	1.34605
2.727	1.34795
2.729	1.35035
2.732	1.35305
2.735	1.35245
2.738	1.34965
2.74	1.34985
2.743	1.35155
2.746	1.35235
2.749	1.35215
2.752	1.35215
2.754	1.35245
2.757	1.35205
2.76	1.34995
2.763	1.34815
2.765	1.34725
2.768	1.34635
2.771	1.34515
2.774	1.34445
2.776	1.34355
2.779	1.34225
2.782	1.34055
2.785	1.33945
2.788	1.33915
2.79	1.33915
2.793	1.33825
2.796	1.33665
2.799	1.33535
2.801	1.33435
2.804	1.33375
2.807	1.33555
2.81	1.33945
2.813	1.34255
2.815	1.34195
2.818	1.33975
2.821	1.33795
2.824	1.33725
2.826	1.33525
2.829	1.33215
2.832	1.33115
2.835	1.33105
2.838	1.33005
2.84	1.33005
2.843	1.33295
2.846	1.33565
2.849	1.33735
2.851	1.33635
2.854	1.33475
2.857	1.33445
2.86	1.33285
2.863	1.32915
2.865	1.32625
2.868	1.32395
2.871	1.32255
2.874	1.32315
2.876	1.32455
2.879	1.32855
2.882	1.33495
2.885	1.34095
2.887	1.34595
2.89	1.34835
2.893	1.34845
2.896	1.34915
2.899	1.34965
2.901	1.34835
2.904	1.34465
2.907	1.34055
2.91	1.33825
2.912	1.33635
2.915	1.33665
2.918	1.33995
2.921	1.34275
2.924	1.34325
2.926	1.34265
2.929	1.34325
2.932	1.34605
2.935	1.34475
2.937	1.33995
2.94	1.33445
2.943	1.32675
2.946	1.31865
2.949	1.31255
2.951	1.30805
2.954	1.30405
2.957	1.29995
2.96	1.29745
2.962	1.30055
2.965	1.30405
2.968	1.30515
2.971	1.30635
2.974	1.31135
2.976	1.31625
2.979	1.32145
2.982	1.32665
2.985	1.33075
2.987	1.33185
2.99	1.33165
2.993	1.33305
2.996	1.33685
2.998	1.34155
3.001	1.34205
3.004	1.34135
3.007	1.34035
3.01	1.33905
3.012	1.33855
3.015	1.33935
3.018	1.34075
3.021	1.34225
3.023	1.34535
3.026	1.34805
3.029	1.34615
3.032	1.34035
3.035	1.33465
3.037	1.33215
3.04	1.33055
3.043	1.32365
3.046	1.31475
3.048	1.31085
3.051	1.30905
3.054	1.30595
3.057	1.30465
3.06	1.30735
3.062	1.31255
3.065	1.31555
3.068	1.31485
3.071	1.31805
3.073	1.32135
3.076	1.31785
3.079	1.31145
3.082	1.30885
3.085	1.30915
3.087	1.30755
3.09	1.30195
3.093	1.29645
3.096	1.29515
3.098	1.29625
3.101	1.30185
3.104	1.30925
3.107	1.31665
3.11	1.32115
3.112	1.32505
3.115	1.33085
3.118	1.33685
3.121	1.34095
3.123	1.34415
3.126	1.34515
3.129	1.34295
3.132	1.33755
3.134	1.33085
3.137	1.32655
3.14	1.32355
3.143	1.31995
3.146	1.31515
3.148	1.31125
3.151	1.31075
3.154	1.31195
3.157	1.31015
3.159	1.30985
3.162	1.31205
3.165	1.31415
3.168	1.31425
3.171	1.31365
3.173	1.31455
3.176	1.32135
3.179	1.32565
3.182	1.32615
3.184	1.32815
3.187	1.33195
3.19	1.33475
3.193	1.33615
3.196	1.33775
3.198	1.34075
3.201	1.34435
3.204	1.34175
3.207	1.33795
3.209	1.33765
3.212	1.33755
3.215	1.33355
3.218	1.32805
3.221	1.32225
3.223	1.31665
3.226	1.31335
3.229	1.31115
3.232	1.30805
3.234	1.30425
3.237	1.30095
3.24	1.30035
3.243	1.30285
3.245	1.30575
3.248	1.30895
3.251	1.31445
3.254	1.31905
3.257	1.32175
3.259	1.32365
3.262	1.32605
3.265	1.32385
3.268	1.32045
3.27	1.31855
3.273	1.31695
3.276	1.31695
3.279	1.31605
3.282	1.31455
3.284	1.31565
3.287	1.31845
3.29	1.32425
3.293	1.33465
3.295	1.33825
3.298	1.33815
3.301	1.33755
3.304	1.33505
3.307	1.33185
3.309	1.32995
3.312	1.32625
3.315	1.32375
3.318	1.31885
3.32	1.30965
3.323	1.30545
3.326	1.30405
3.329	1.30395
3.332	1.30395
3.334	1.30245
3.337	1.29915
3.34	1.29825
3.343	1.29685
3.345	1.29515
3.348	1.29685
3.351	1.29995
3.354	1.30225
3.356	1.30325
3.359	1.30265
3.362	1.30245
3.365	1.30265
3.368	1.30035
3.37	1.29655
3.373	1.29195
3.376	1.28855
3.379	1.28705
3.381	1.28555
3.384	1.28435
3.387	1.28485
3.39	1.28515
3.393	1.28455
3.395	1.28325
3.398	1.28135
3.401	1.28055
3.404	1.27875
3.406	1.27495
3.409	1.27495
3.412	1.27745
3.415	1.28045
3.418	1.28485
3.42	1.28965
3.423	1.29455
3.426	1.30055
3.429	1.30455
3.431	1.30835
3.434	1.31065
3.437	1.30835
3.44	1.30485
3.443	1.30405
3.445	1.30255
3.448	1.30155
3.451	1.30115
3.454	1.30025
3.456	1.30075
3.459	1.30275
3.462	1.30735
3.465	1.31345
3.467	1.32095
3.47	1.32495
3.473	1.32625
3.476	1.32545
3.479	1.32385
3.481	1.32225
3.484	1.32115
3.487	1.31955
3.49	1.31665
3.492	1.31365
3.495	1.30805
3.498	1.30095
3.501	1.29545
3.504	1.29225
3.506	1.29075
3.509	1.28995
3.512	1.28875
3.515	1.28745
3.517	1.28715
3.52	1.28655
3.523	1.28735
3.526	1.29055
3.529	1.29355
3.531	1.29455
3.534	1.29425
3.537	1.29355
3.54	1.29345
3.542	1.29265
3.545	1.29105
3.548	1.28955
3.551	1.28745
3.554	1.28315
3.556	1.27755
3.559	1.27405
3.562	1.27235
3.565	1.27235
3.567	1.27495
3.57	1.27855
3.573	1.28045
3.576	1.28055
3.579	1.28135
3.581	1.28535
3.584	1.29145
3.587	1.29595
3.59	1.29895
3.592	1.30115
3.595	1.30115
3.598	1.30045
3.601	1.30145
3.603	1.30325
3.606	1.30395
3.609	1.30175
3.612	1.29695
3.615	1.29315
3.617	1.29235
3.62	1.29305
3.623	1.29325
3.626	1.29295
3.628	1.29275
3.631	1.29245
3.634	1.29255
3.637	1.29535
3.64	1.30125
3.642	1.30455
3.645	1.30305
3.648	1.29995
3.651	1.29755
3.653	1.29565
3.656	1.29395
3.659	1.29285
3.662	1.29245
3.665	1.29145
3.667	1.28885
3.67	1.28705
3.673	1.28605
3.676	1.28405
3.678	1.28345
3.681	1.28495
3.684	1.28665
3.687	1.28655
3.69	1.28475
3.692	1.28305
3.695	1.28355
3.698	1.28515
3.701	1.28715
3.703	1.29125
3.706	1.29605
3.709	1.29885
3.712	1.29945
3.714	1.30005
3.717	1.29985
3.72	1.29835
3.723	1.29765
3.726	1.29845
3.728	1.29875
3.731	1.29485
3.734	1.28745
3.737	1.28185
3.739	1.27965
3.742	1.27925
3.745	1.28075
3.748	1.28365
3.751	1.28605
3.753	1.28725
3.756	1.28855
3.759	1.29215
3.762	1.29435
3.764	1.29355
3.767	1.29375
3.77	1.29425
3.773	1.29485
3.776	1.29485
3.778	1.29345
3.781	1.28935
3.784	1.28485
3.787	1.28505
3.789	1.28985
3.792	1.29465
3.795	1.29655
3.798	1.29705
3.801	1.29745
3.803	1.29765
3.806	1.29725
3.809	1.29935
3.812	1.30345
3.814	1.30395
3.817	1.30155
3.82	1.29905
3.823	1.29735
3.825	1.29535
3.828	1.29265
3.831	1.29045
3.834	1.28955
3.837	1.28965
3.839	1.28905
3.842	1.28805
3.845	1.28945
3.848	1.29225
3.85	1.29605
3.853	1.30065
3.856	1.30405
3.859	1.30555
3.862	1.30585
3.864	1.30265
3.867	1.29865
3.87	1.29565
3.873	1.29125
3.875	1.28655
3.878	1.28115
3.881	1.27595
3.884	1.27305
3.887	1.27105
3.889	1.26745
3.892	1.26615
3.895	1.26785
3.898	1.26875
3.9	1.26775
3.903	1.26505
3.906	1.26275
3.909	1.26105
3.912	1.25885
3.914	1.25805
3.917	1.26035
3.92	1.26355
3.923	1.26405
3.925	1.26305
3.928	1.26285
3.931	1.26405
3.934	1.26425
3.937	1.26345
3.939	1.26335
3.942	1.26245
3.945	1.26195
3.948	1.26115
3.95	1.26145
3.953	1.26505
3.956	1.26945
3.959	1.27245
3.961	1.27565
3.964	1.27825
3.967	1.27985
3.97	1.27995
3.973	1.27915
3.975	1.27995
3.978	1.28365
3.981	1.28485
3.984	1.28285
3.986	1.28195
3.989	1.27935
3.992	1.27685
3.995	1.27565
3.998	1.27695
4	1.27895
4.003	1.27905
4.006	1.27485
4.009	1.27115
4.011	1.27115
4.014	1.27225
4.017	1.27575
4.02	1.27855
4.023	1.27945
4.025	1.27935
4.028	1.27935
4.031	1.27965
4.034	1.28165
4.036	1.28325
4.039	1.28155
4.042	1.27705
4.045	1.27325
4.048	1.27115
4.05	1.27035
4.053	1.27125
4.056	1.27135
4.059	1.26855
4.061	1.26275
4.064	1.25815
4.067	1.25725
4.07	1.25865
4.072	1.26095
4.075	1.26165
4.078	1.25955
4.081	1.25555
4.084	1.25425
4.086	1.25665
4.089	1.25955
4.092	1.26115
4.095	1.26515
4.097	1.27245
4.1	1.27795
4.103	1.28095
4.106	1.28395
4.109	1.28735
4.111	1.28905
4.114	1.28945
4.117	1.29085
4.12	1.29345
4.122	1.29435
4.125	1.29065
4.128	1.28645
4.131	1.28475
4.134	1.28465
4.136	1.28405
4.139	1.28335
4.142	1.28265
4.145	1.28165
4.147	1.27965
4.15	1.27655
4.153	1.27325
4.156	1.27075
4.159	1.26875
4.161	1.26675
4.164	1.26585
4.167	1.26585
4.17	1.26505
4.172	1.26285
4.175	1.26135
4.178	1.26305
4.181	1.26685
4.183	1.26695
4.186	1.26445
4.189	1.26375
4.192	1.26395
4.195	1.26455
4.197	1.26745
4.2	1.27215
4.203	1.27445
4.206	1.27305
4.208	1.27075
4.211	1.27305
4.214	1.27785
4.217	1.28025
4.22	1.27935
4.222	1.27285
4.225	1.26285
4.228	1.25505
4.231	1.25045
4.233	1.25075
4.236	1.25365
4.239	1.25485
4.242	1.25335
4.245	1.25225
4.247	1.25585
4.25	1.26515
4.253	1.27205
4.256	1.27395
4.258	1.27725
4.261	1.27915
4.264	1.27795
4.267	1.27635
4.27	1.27745
4.272	1.27935
4.275	1.27805
4.278	1.27645
4.281	1.27945
4.283	1.28335
4.286	1.28355
4.289	1.28045
4.292	1.27525
4.294	1.27185
4.297	1.27205
4.3	1.27215
4.303	1.27055
4.306	1.26785
4.308	1.26415
4.311	1.26005
4.314	1.25695
4.317	1.25785
4.319	1.26165
4.322	1.26275
4.325	1.25975
4.328	1.25475
4.331	1.24995
4.333	1.24745
4.336	1.24945
4.339	1.25295
4.342	1.25585
4.344	1.25495
4.347	1.25315
4.35	1.25375
4.353	1.25495
4.356	1.25745
4.358	1.26155
4.361	1.26695
4.364	1.26835
4.367	1.26645
4.369	1.26365
4.372	1.26335
4.375	1.26625
4.378	1.26825
4.381	1.26705
4.383	1.26585
4.386	1.26255
4.389	1.25645
4.392	1.25095
4.394	1.24915
4.397	1.24755
4.4	1.24365
4.403	1.23865
4.406	1.23765
4.408	1.23845
4.411	1.23305
4.414	1.22685
4.417	1.22355
4.419	1.22315
4.422	1.22325
4.425	1.22575
4.428	1.22765
4.43	1.22635
4.433	1.22235
4.436	1.22155
4.439	1.22835
4.442	1.23625
4.444	1.24045
4.447	1.24115
4.45	1.23945
4.453	1.23585
4.455	1.23405
4.458	1.23515
4.461	1.23715
4.464	1.23795
4.467	1.23805
4.469	1.23925
4.472	1.24045
4.475	1.24025
4.478	1.24185
4.48	1.24545
4.483	1.24925
4.486	1.25275
4.489	1.25555
4.492	1.25685
4.494	1.25645
4.497	1.25555
4.5	1.25535
4.503	1.25705
4.505	1.25895
4.508	1.25915
4.511	1.25785
4.514	1.25615
4.517	1.25395
4.519	1.25235
4.522	1.25125
4.525	1.24955
4.528	1.24755
4.53	1.24475
4.533	1.24045
4.536	1.23715
4.539	1.23565
4.541	1.23425
4.544	1.23295
4.547	1.23225
4.55	1.23325
4.553	1.23565
4.555	1.23765
4.558	1.23975
4.561	1.24095
4.564	1.23945
4.566	1.23835
4.569	1.24025
4.572	1.24285
4.575	1.24325
4.578	1.24175
4.58	1.23905
4.583	1.23665
4.586	1.23605
4.589	1.23775
4.591	1.23945
4.594	1.23765
4.597	1.23255
4.6	1.22735
4.603	1.22385
4.605	1.22105
4.608	1.21915
4.611	1.21945
4.614	1.21975
4.616	1.21905
4.619	1.21885
4.622	1.22025
4.625	1.22315
4.628	1.22645
4.63	1.22875
4.633	1.23085
4.636	1.23165
4.639	1.22935
4.641	1.22615
4.644	1.22585
4.647	1.22685
4.65	1.22705
4.652	1.22595
4.655	1.22155
4.658	1.21625
4.661	1.21305
4.664	1.21505
4.666	1.21905
4.669	1.22345
4.672	1.22495
4.675	1.22575
4.677	1.22725
4.68	1.22915
4.683	1.23455
4.686	1.24035
4.689	1.24295
4.691	1.24185
4.694	1.24155
4.697	1.24045
4.7	1.23765
4.702	1.23455
4.705	1.23245
4.708	1.23105
4.711	1.22875
4.714	1.22415
4.716	1.22135
4.719	1.22085
4.722	1.21905
4.725	1.21515
4.727	1.21175
4.73	1.21145
4.733	1.21365
4.736	1.21445
4.739	1.21215
4.741	1.21295
4.744	1.21685
4.747	1.21985
4.75	1.22255
4.752	1.22715
4.755	1.23125
4.758	1.22975
4.761	1.22555
4.764	1.22605
4.766	1.23025
4.769	1.23105
4.772	1.22745
4.775	1.22385
4.777	1.22215
4.78	1.21945
4.783	1.21475
4.786	1.21355
4.788	1.21435
4.791	1.21245
4.794	1.21075
4.797	1.21095
4.8	1.21165
4.802	1.21045
4.805	1.20935
4.808	1.21295
4.811	1.21775
4.813	1.21585
4.816	1.21065
4.819	1.20715
4.822	1.20525
4.825	1.20365
4.827	1.20235
4.83	1.20215
4.833	1.20085
4.836	1.19845
4.838	1.20085
4.841	1.20735
4.844	1.21165
4.847	1.21275
4.85	1.21305
4.852	1.21385
4.855	1.21665
4.858	1.22115
4.861	1.22405
4.863	1.22435
4.866	1.22185
4.869	1.21905
4.872	1.21765
4.875	1.21735
4.877	1.21725
4.88	1.21605
4.883	1.21155
4.886	1.20585
4.888	1.20315
4.891	1.20275
4.894	1.20325
4.897	1.20495
4.899	1.20575
4.902	1.20575
4.905	1.20615
4.908	1.20835
4.911	1.21135
4.913	1.21215
4.916	1.21055
4.919	1.21215
4.922	1.21555
4.924	1.21835
4.927	1.22215
4.93	1.22615
4.933	1.22925
4.936	1.23155
4.938	1.23485
4.941	1.23955
4.944	1.24185
4.947	1.23875
4.949	1.23375
4.952	1.22905
4.955	1.22625
4.958	1.22745
4.961	1.22955
4.963	1.22815
4.966	1.22545
4.969	1.22205
4.972	1.22075
4.974	1.22045
4.977	1.22115
4.98	1.22275
4.983	1.22405
4.986	1.22185
4.988	1.21695
4.991	1.21545
4.994	1.21475
4.997	1.21515
4.999	1.21605
5.002	1.21785
5.005	1.21945
5.008	1.21735
5.01	1.21305
5.013	1.21075
5.016	1.21225
5.019	1.21375
5.022	1.21385
5.024	1.21385
5.027	1.21545
5.03	1.21595
5.033	1.21165
5.035	1.20995
5.038	1.21125
5.041	1.21335
5.044	1.21405
5.047	1.21475
5.049	1.21625
5.052	1.21695
5.055	1.21555
5.058	1.21295
5.06	1.21415
5.063	1.21755
5.066	1.21935
5.069	1.21875
5.072	1.21865
5.074	1.21835
5.077	1.21455
5.08	1.21005
5.083	1.20635
5.085	1.20505
5.088	1.20415
5.091	1.20165
5.094	1.19895
5.097	1.19945
5.099	1.19955
5.102	1.20025
5.105	1.20365
5.108	1.20635
5.11	1.20765
5.113	1.20845
5.116	1.20855
5.119	1.20865
5.121	1.20685
5.124	1.20335
5.127	1.20365
5.13	1.20615
5.133	1.20665
5.135	1.20575
5.138	1.20555
5.141	1.20605
5.144	1.20685
5.146	1.20745
5.149	1.20815
5.152	1.20765
5.155	1.20395
5.158	1.19855
5.16	1.19575
5.163	1.19425
5.166	1.19225
5.169	1.18985
5.171	1.18715
5.174	1.18515
5.177	1.18635
5.18	1.18915
5.183	1.18955
5.185	1.18875
5.188	1.18855
5.191	1.18945
5.194	1.19095
5.196	1.19175
5.199	1.19235
5.202	1.19585
5.205	1.19735
5.208	1.19555
5.21	1.19455
5.213	1.19515
5.216	1.19805
5.219	1.20115
5.221	1.20225
5.224	1.20365
5.227	1.20745
5.23	1.20955
5.233	1.20915
5.235	1.20695
5.238	1.20605
5.241	1.20565
5.244	1.20285
5.246	1.20015
5.249	1.20035
5.252	1.20065
5.255	1.19775
5.257	1.19395
5.26	1.19675
5.263	1.20385
5.266	1.20565
5.269	1.20495
5.271	1.20405
5.274	1.20255
5.277	1.20095
5.28	1.20035
5.282	1.20085
5.285	1.20335
5.288	1.20085
5.291	1.19695
5.294	1.19845
5.296	1.19995
5.299	1.20065
5.302	1.20195
5.305	1.20475
5.307	1.20665
5.31	1.20555
5.313	1.20115
5.316	1.19945
5.319	1.19965
5.321	1.19835
5.324	1.19555
5.327	1.19385
5.33	1.19255
5.332	1.18955
5.335	1.18835
5.338	1.18985
5.341	1.19255
5.344	1.19345
5.346	1.19255
5.349	1.19235
5.352	1.19355
5.355	1.19305
5.357	1.19195
5.36	1.19115
5.363	1.19005
5.366	1.18965
5.368	1.18835
5.371	1.18515
5.374	1.18155
5.377	1.17935
5.38	1.17845
5.382	1.17915
5.385	1.18105
5.388	1.18265
5.391	1.18295
5.393	1.18145
5.396	1.18005
5.399	1.18085
5.402	1.18345
5.405	1.18595
5.407	1.18855
5.41	1.19145
5.413	1.19345
5.416	1.19435
5.418	1.19525
5.421	1.19635
5.424	1.19665
5.427	1.19505
5.43	1.19115
5.432	1.18745
5.435	1.18525
5.438	1.18355
5.441	1.18405
5.443	1.18725
5.446	1.19015
5.449	1.19275
5.452	1.19485
5.455	1.19835
5.457	1.20325
5.46	1.20645
5.463	1.20695
5.466	1.20465
5.468	1.19885
5.471	1.19215
5.474	1.18665
5.477	1.18395
5.479	1.18455
5.482	1.18515
5.485	1.18285
5.488	1.18085
5.491	1.17935
5.493	1.17955
5.496	1.17785
5.499	1.17375
5.502	1.17125
5.504	1.17105
5.507	1.16925
5.51	1.17045
5.513	1.17595
5.516	1.18195
5.518	1.18745
5.521	1.19045
5.524	1.19165
5.527	1.19465
5.529	1.20035
5.532	1.20125
5.535	1.20285
5.538	1.20225
5.541	1.19895
[truncated: 6,070 more rows]

## Sheet: Fig3E
Chrom.1	P3.100-EYFP_UV2_513nm	Chrom.1	AtPhyB_Pfr_UV3_650nm
UV 2_513		UV 3_650
ml	mAU	ml	mAU
0.002	353.782	0.002	4.91667
0.004	209.359	0.004	4.71024
0.007	131.863	0.007	4.51302
0.01	115.369	0.01	4.32447
0.013	97.9816	0.013	4.07862
0.016	80.5856	0.016	3.78105
0.019	63.2026	0.019	3.438
0.022	45.8376	0.022	3.09501
0.024	28.4936	0.024	2.74831
0.027	12.5156	0.027	2.39847
0.03	3.8406	0.03	2.04417
0.033	1.2256	0.033	1.68859
0.036	1.2166	0.036	1.38246
0.039	1.2056	0.039	1.23122
0.042	1.1956	0.042	1.18938
0.044	1.1866	0.044	1.17539
0.047	1.1796	0.047	1.15716
0.05	1.1746	0.05	1.13217
0.053	1.1726	0.053	1.10682
0.056	1.1736	0.056	1.08237
0.059	1.1736	0.059	1.06153
0.062	1.2036	0.062	1.10348
0.064	1.2626	0.064	1.21128
0.067	1.3226	0.067	1.49772
0.07	1.7796	0.07	1.82268
0.073	2.5696	0.073	2.25638
0.076	3.5906	0.076	3.3432
0.079	4.6276	0.079	4.43382
0.082	5.6786	0.082	5.5166
0.084	6.7506	0.084	6.55836
0.087	7.7976	0.087	7.5966
0.09	8.7456	0.09	8.56075
0.093	9.4656	0.093	9.34028
0.096	10.1886	0.096	9.90712
0.099	10.7586	0.099	10.4073
0.102	11.1056	0.102	10.8721
0.104	11.3216	0.104	10.9794
0.107	11.4876	0.107	10.9817
0.11	11.5826	0.11	10.8892
0.113	10.9286	0.113	10.6216
0.116	10.1246	0.116	9.93459
0.119	9.1986	0.119	8.93236
0.122	8.1666	0.122	7.84002
0.124	7.0526	0.124	6.69113
0.127	5.7966	0.127	5.43096
0.13	4.3766	0.13	4.00775
0.133	3.0736	0.133	2.68734
0.136	1.7806	0.136	1.55806
0.139	0.912602	0.139	0.581647
0.142	0.180602	0.142	-0.160562
0.144	-0.444398	0.144	-0.845165
0.147	-1.0394	0.147	-1.45189
0.15	-1.6374	0.15	-2.0523
0.153	-2.1864	0.153	-2.59753
0.156	-2.6924	0.156	-3.09845
0.159	-3.0914	0.159	-3.53145
0.162	-3.4204	0.162	-3.87742
0.164	-3.6364	0.164	-4.12067
0.167	-3.7864	0.167	-4.24212
0.17	-3.8774	0.17	-4.31596
0.173	-3.9174	0.173	-4.32206
0.176	-3.8744	0.176	-4.27722
0.179	-3.7444	0.179	-4.16213
0.182	-3.5734	0.182	-4.0027
0.184	-3.3674	0.184	-3.7928
0.187	-3.1174	0.187	-3.55059
0.19	-2.8384	0.19	-3.2423
0.193	-2.5534	0.193	-2.94013
0.196	-2.2434	0.196	-2.6258
0.199	-1.9384	0.199	-2.31258
0.201	-1.6074	0.201	-1.98787
0.204	-1.3064	0.204	-1.64597
0.207	-0.982398	0.207	-1.32995
0.21	-0.671398	0.21	-1.00061
0.213	-0.374398	0.213	-0.706723
0.216	-0.107398	0.216	-0.404787
0.219	0.119602	0.219	-0.166354
0.221	0.339602	0.221	0.0507123
0.224	0.511602	0.224	0.243957
0.227	0.706602	0.227	0.43284
0.23	0.865602	0.23	0.618204
0.233	1.0186	0.233	0.748631
0.236	1.1436	0.236	0.888204
0.239	1.2416	0.239	0.991858
0.241	1.3346	0.241	1.09258
0.244	1.4066	0.244	1.16129
0.247	1.4816	0.247	1.21568
0.25	1.5406	0.25	1.26583
0.253	1.5986	0.253	1.3066
0.256	1.6376	0.256	1.3344
0.259	1.6726	0.259	1.34761
0.261	1.6966	0.261	1.3695
0.264	1.7116	0.264	1.37928
0.267	1.7236	0.267	1.38372
0.27	1.7316	0.27	1.3817
0.273	1.7366	0.273	1.37698
0.276	1.7376	0.276	1.37004
0.279	1.7656	0.279	1.36242
0.281	1.8086	0.281	1.36525
0.284	1.8296	0.284	1.3776
0.287	1.8226	0.287	1.38109
0.29	1.8126	0.29	1.37248
0.293	1.8006	0.293	1.36853
0.296	1.7896	0.296	1.37482
0.299	1.7816	0.299	1.38439
0.301	1.7766	0.301	1.39586
0.304	1.7656	0.304	1.409
0.307	1.7186	0.307	1.40429
0.31	1.6576	0.31	1.39029
0.313	1.6186	0.313	1.37734
0.316	1.6066	0.316	1.37369
0.319	1.5986	0.319	1.3685
0.321	1.5936	0.321	1.3531
0.324	1.5896	0.324	1.33354
0.327	1.5826	0.327	1.32799
0.33	1.5756	0.33	1.32224
0.333	1.5766	0.333	1.30513
0.336	1.5786	0.336	1.29972
0.339	1.5696	0.339	1.29706
0.341	1.5586	0.341	1.2938
0.344	1.5476	0.344	1.29212
0.347	1.5356	0.347	1.29908
0.35	1.5226	0.35	1.31076
0.353	1.5096	0.353	1.31946
0.356	1.4956	0.356	1.31503
0.359	1.4826	0.359	1.31034
0.361	1.4696	0.361	1.31715
0.364	1.4676	0.364	1.32728
0.367	1.4796	0.367	1.3363
0.37	1.4896	0.37	1.34667
0.373	1.4976	0.373	1.36211
0.376	1.5086	0.376	1.37334
0.379	1.5236	0.379	1.38432
0.381	1.5366	0.381	1.39722
0.384	1.5436	0.384	1.40144
0.387	1.5486	0.387	1.39511
0.39	1.5506	0.39	1.38938
0.393	1.5456	0.393	1.39606
0.396	1.5336	0.396	1.40699
0.399	1.5226	0.399	1.40934
0.401	1.5146	0.401	1.40268
0.404	1.5066	0.404	1.39044
0.407	1.4956	0.407	1.37551
0.41	1.4806	0.41	1.35999
0.413	1.4696	0.413	1.35258
0.416	1.4626	0.416	1.35375
0.419	1.4576	0.419	1.35097
0.421	1.4556	0.421	1.33572
0.424	1.4576	0.424	1.32081
0.427	1.4606	0.427	1.31431
0.43	1.4576	0.43	1.30961
0.433	1.4476	0.433	1.30753
0.436	1.4396	0.436	1.30651
0.439	1.4366	0.439	1.30423
0.441	1.4356	0.441	1.30131
0.444	1.4336	0.444	1.3001
0.447	1.4356	0.447	1.30174
0.45	1.4476	0.45	1.31429
0.453	1.4626	0.453	1.33256
0.456	1.4756	0.456	1.34877
0.459	1.4916	0.459	1.36294
0.461	1.5106	0.461	1.37721
0.464	1.5266	0.464	1.39448
0.467	1.5386	0.467	1.4145
0.47	1.5466	0.47	1.4172
0.473	1.5516	0.473	1.40451
0.476	1.5466	0.476	1.39634
0.479	1.5306	0.479	1.38628
0.481	1.5096	0.481	1.36833
0.484	1.4916	0.484	1.3489
0.487	1.4756	0.487	1.33179
0.49	1.4586	0.49	1.3159
0.493	1.4426	0.493	1.29801
0.496	1.4286	0.496	1.27352
0.499	1.4176	0.499	1.25849
0.501	1.4086	0.501	1.25904
0.504	1.4016	0.504	1.25456
0.507	1.4036	0.507	1.24339
0.51	1.4116	0.51	1.23733
0.513	1.4196	0.513	1.23764
0.516	1.4256	0.516	1.23272
0.519	1.4316	0.519	1.22202
0.521	1.4346	0.521	1.21808
0.524	1.4366	0.524	1.2275
0.527	1.4386	0.527	1.245
0.53	1.4406	0.53	1.26459
0.533	1.4416	0.533	1.28386
0.536	1.4366	0.536	1.29236
0.539	1.4236	0.539	1.28521
0.541	1.4096	0.541	1.26846
0.544	1.3966	0.544	1.25137
0.547	1.3846	0.547	1.24134
0.55	1.3736	0.55	1.22996
0.553	1.3676	0.553	1.21095
0.556	1.3646	0.556	1.1904
0.559	1.3626	0.559	1.17029
0.561	1.3596	0.561	1.15215
0.564	1.3596	0.564	1.14416
0.567	1.3596	0.567	1.14898
0.57	1.3636	0.57	1.16237
0.573	1.3676	0.573	1.1836
0.576	1.3716	0.576	1.20141
0.579	1.3786	0.579	1.21274
0.581	1.3856	0.581	1.21906
0.584	1.3906	0.584	1.22067
0.587	1.3956	0.587	1.22327
0.59	1.4016	0.59	1.22945
0.593	1.4116	0.593	1.23377
0.596	1.4236	0.596	1.23658
0.599	1.4306	0.599	1.23341
0.601	1.4286	0.601	1.22344
0.604	1.4266	0.604	1.21036
0.607	1.4236	0.607	1.19963
0.61	1.4176	0.61	1.19008
0.613	1.4106	0.613	1.18476
0.616	1.4026	0.616	1.17879
0.619	1.3936	0.619	1.16797
0.621	1.3816	0.621	1.15813
0.624	1.3656	0.624	1.14893
0.627	1.3536	0.627	1.14244
0.63	1.3506	0.63	1.14407
0.633	1.3456	0.633	1.14825
0.636	1.3386	0.636	1.14149
0.639	1.3346	0.639	1.13637
0.641	1.3336	0.641	1.13286
0.644	1.3346	0.644	1.13099
0.647	1.3376	0.647	1.13695
0.65	1.3396	0.65	1.14831
0.653	1.3396	0.653	1.15386
0.656	1.3386	0.656	1.14371
0.659	1.3366	0.659	1.131
0.661	1.3376	0.661	1.12328
0.664	1.3386	0.664	1.12961
0.667	1.3356	0.667	1.13881
0.67	1.3286	0.67	1.1483
0.673	1.3256	0.673	1.1534
0.676	1.3196	0.676	1.1443
0.678	1.3106	0.678	1.12633
0.681	1.3026	0.681	1.11282
0.684	1.2966	0.684	1.11467
0.687	1.2936	0.687	1.11824
0.69	1.2916	0.69	1.11923
0.693	1.2926	0.693	1.1167
0.696	1.2966	0.696	1.10771
0.698	1.3016	0.698	1.09854
0.701	1.3026	0.701	1.10107
0.704	1.3036	0.704	1.10902
0.707	1.3086	0.707	1.11507
0.71	1.3146	0.71	1.12016
0.713	1.3216	0.713	1.12977
0.716	1.3276	0.716	1.14131
0.718	1.3306	0.718	1.14967
0.721	1.3326	0.721	1.15514
0.724	1.3366	0.724	1.1644
0.727	1.3416	0.727	1.16696
0.73	1.3476	0.73	1.15939
0.733	1.3526	0.733	1.15326
0.736	1.3576	0.736	1.15034
0.738	1.3566	0.738	1.1524
0.741	1.3536	0.741	1.15777
0.744	1.3516	0.744	1.15684
0.747	1.3506	0.747	1.13813
0.75	1.3496	0.75	1.12467
0.753	1.3466	0.753	1.12216
0.756	1.3416	0.756	1.12778
0.758	1.3396	0.758	1.12928
0.761	1.3366	0.761	1.12554
0.764	1.3326	0.764	1.11997
0.767	1.3336	0.767	1.10863
0.77	1.3356	0.77	1.08969
0.773	1.3366	0.773	1.06948
0.776	1.3386	0.776	1.06622
0.778	1.3416	0.778	1.06774
0.781	1.3456	0.781	1.06079
0.784	1.3456	0.784	1.04794
0.787	1.3446	0.787	1.03601
0.79	1.3416	0.79	1.03045
0.793	1.3386	0.793	1.03324
0.796	1.3366	0.796	1.03909
0.798	1.3336	0.798	1.03509
0.801	1.3286	0.801	1.03066
0.804	1.3206	0.804	1.02772
0.807	1.3116	0.807	1.02371
0.81	1.3066	0.81	1.01772
0.813	1.3036	0.813	1.0102
0.816	1.2996	0.816	1.00433
0.818	1.2956	0.818	1.00033
0.821	1.2916	0.821	0.990563
0.824	1.2876	0.824	0.984452
0.827	1.2826	0.827	0.990737
0.83	1.2816	0.83	0.996007
0.833	1.2826	0.833	0.99516
0.836	1.2836	0.836	0.993494
0.838	1.2796	0.838	0.998254
0.841	1.2756	0.841	1.00774
0.844	1.2736	0.844	1.01421
0.847	1.2736	0.847	1.0155
0.85	1.2746	0.85	1.01618
0.853	1.2766	0.853	1.0124
0.856	1.2786	0.856	1.00584
0.858	1.2806	0.858	1.00373
0.861	1.2796	0.861	1.00682
0.864	1.2786	0.864	1.00692
0.867	1.2786	0.867	1.00146
0.87	1.2796	0.87	0.9967
0.873	1.2806	0.873	0.997168
0.876	1.2806	0.876	1.00006
0.878	1.2806	0.878	1.0025
0.881	1.2796	0.881	1.0041
0.884	1.2776	0.884	1.00511
0.887	1.2766	0.887	1.0053
0.89	1.2796	0.89	1.00014
0.893	1.2826	0.893	0.994505
0.896	1.2816	0.896	0.99552
0.898	1.2786	0.898	0.998455
0.901	1.2746	0.901	0.99789
0.904	1.2706	0.904	0.993276
0.907	1.2686	0.907	0.986923
0.91	1.2706	0.91	0.978071
0.913	1.2716	0.913	0.968057
0.916	1.2686	0.916	0.973656
0.918	1.2646	0.918	0.993784
0.921	1.2636	0.921	1.01453
0.924	1.2676	0.924	1.02559
0.927	1.2746	0.927	1.02901
0.93	1.2816	0.93	1.03123
0.933	1.2876	0.933	1.03585
0.936	1.2906	0.936	1.04142
0.938	1.2896	0.938	1.04818
0.941	1.2896	0.941	1.05765
0.944	1.2906	0.944	1.05556
0.947	1.2936	0.947	1.03934
0.95	1.2936	0.95	1.02247
0.953	1.2916	0.953	1.01068
0.956	1.2896	0.956	1.00457
0.958	1.2876	0.958	1.0024
0.961	1.2886	0.961	0.998751
0.964	1.2896	0.964	0.994076
0.967	1.2916	0.967	0.993682
0.97	1.2936	0.97	0.995725
0.973	1.2946	0.973	0.999008
0.976	1.2946	0.976	1.00722
0.978	1.2926	0.978	1.02006
0.981	1.2886	0.981	1.02959
0.984	1.2856	0.984	1.03189
0.987	1.2816	0.987	1.02895
0.99	1.2766	0.99	1.02392
0.993	1.2716	0.993	1.0221
0.996	1.2676	0.996	1.01913
0.998	1.2626	0.998	1.01424
1.001	1.2576	1.001	1.01196
1.004	1.2546	1.004	1.00984
1.007	1.2516	1.007	1.00749
1.01	1.2526	1.01	1.01136
1.013	1.2526	1.013	1.01896
1.016	1.2526	1.016	1.02732
1.018	1.2496	1.018	1.03582
1.021	1.2446	1.021	1.0351
1.024	1.2416	1.024	1.0297
1.027	1.2416	1.027	1.03071
1.03	1.2426	1.03	1.0378
1.033	1.2426	1.033	1.04003
1.036	1.2406	1.036	1.04036
1.038	1.2386	1.038	1.0396
1.041	1.2376	1.041	1.0423
1.044	1.2366	1.044	1.04921
1.047	1.2376	1.047	1.06332
1.05	1.2416	1.05	1.08995
1.053	1.2446	1.053	1.11791
1.056	1.2456	1.056	1.13106
1.058	1.2476	1.058	1.13457
1.061	1.2506	1.061	1.14224
1.064	1.2556	1.064	1.15033
1.067	1.2616	1.067	1.15199
1.07	1.2656	1.07	1.14732
1.073	1.2686	1.073	1.14429
1.076	1.2696	1.076	1.14351
1.078	1.2686	1.078	1.13967
1.081	1.2656	1.081	1.13974
1.084	1.2606	1.084	1.14667
1.087	1.2546	1.087	1.15009
1.09	1.2476	1.09	1.14746
1.093	1.2416	1.093	1.14082
1.096	1.2336	1.096	1.13365
1.098	1.2266	1.098	1.134
1.101	1.2216	1.101	1.14298
1.104	1.2176	1.104	1.14418
1.107	1.2156	1.107	1.13871
1.11	1.2146	1.11	1.12793
1.113	1.2136	1.113	1.11151
1.116	1.2136	1.116	1.09229
1.118	1.2186	1.118	1.08147
1.121	1.2226	1.121	1.08856
1.124	1.2266	1.124	1.0997
1.127	1.2296	1.127	1.10014
1.13	1.2306	1.13	1.0874
1.133	1.2276	1.133	1.07263
1.135	1.2256	1.135	1.06106
1.138	1.2266	1.138	1.05448
1.141	1.2286	1.141	1.05611
1.144	1.2296	1.144	1.0647
1.147	1.2266	1.147	1.07166
1.15	1.2226	1.15	1.06313
1.153	1.2186	1.153	1.05595
1.155	1.2166	1.155	1.05775
1.158	1.2156	1.158	1.06691
1.161	1.2196	1.161	1.08468
1.164	1.2216	1.164	1.10445
1.167	1.2196	1.167	1.12191
1.17	1.2176	1.17	1.13551
1.173	1.2156	1.173	1.13792
1.175	1.2136	1.175	1.136
1.178	1.2126	1.178	1.13397
1.181	1.2126	1.181	1.13182
1.184	1.2126	1.184	1.13023
1.187	1.2126	1.187	1.12544
1.19	1.2116	1.19	1.11464
1.193	1.2126	1.193	1.09426
1.195	1.2146	1.195	1.07475
1.198	1.2216	1.198	1.06218
1.201	1.2276	1.201	1.06297
1.204	1.2326	1.204	1.06228
1.207	1.2366	1.207	1.05948
1.21	1.2416	1.21	1.05603
1.213	1.2446	1.213	1.04946
1.215	1.2456	1.215	1.04112
1.218	1.2466	1.218	1.04672
1.221	1.2466	1.221	1.06223
1.224	1.2426	1.224	1.07103
1.227	1.2346	1.227	1.07042
1.23	1.2316	1.23	1.06733
1.233	1.2286	1.233	1.06583
1.235	1.2256	1.235	1.06812
1.238	1.2226	1.238	1.0766
1.241	1.2176	1.241	1.0876
1.244	1.2126	1.244	1.09422
1.247	1.2106	1.247	1.08688
1.25	1.2156	1.25	1.07721
1.253	1.2226	1.253	1.0728
1.255	1.2276	1.255	1.0687
1.258	1.2306	1.258	1.06048
1.261	1.2316	1.261	1.05277
1.264	1.2336	1.264	1.04433
1.267	1.2346	1.267	1.02969
1.27	1.2366	1.27	1.0172
1.273	1.2396	1.273	1.01002
1.275	1.2386	1.275	1.01054
1.278	1.2326	1.278	1.01875
1.281	1.2316	1.281	1.03034
1.284	1.2336	1.284	1.04942
1.287	1.2326	1.287	1.07356
1.29	1.2296	1.29	1.07669
1.293	1.2286	1.293	1.07785
1.295	1.2286	1.295	1.08664
1.298	1.2296	1.298	1.09761
1.301	1.2306	1.301	1.10755
1.304	1.2326	1.304	1.1101
1.307	1.2356	1.307	1.10635
1.31	1.2346	1.31	1.10107
1.313	1.2326	1.313	1.09141
1.315	1.2336	1.315	1.07021
1.318	1.2356	1.318	1.06243
1.321	1.2326	1.321	1.06075
1.324	1.2286	1.324	1.05467
1.327	1.2296	1.327	1.04565
1.33	1.2336	1.33	1.04139
1.333	1.2346	1.333	1.03934
1.335	1.2326	1.335	1.03645
1.338	1.2296	1.338	1.03205
1.341	1.2276	1.341	1.02777
1.344	1.2256	1.344	1.03432
1.347	1.2236	1.347	1.04595
1.35	1.2246	1.35	1.05665
1.353	1.2276	1.353	1.06399
1.355	1.2266	1.355	1.06582
1.358	1.2226	1.358	1.06222
1.361	1.2206	1.361	1.05991
1.364	1.2206	1.364	1.05955
1.367	1.2216	1.367	1.05693
1.37	1.2216	1.37	1.05172
1.373	1.2176	1.373	1.04579
1.375	1.2136	1.375	1.03924
1.378	1.2126	1.378	1.03213
1.381	1.2126	1.381	1.0269
1.384	1.2126	1.384	1.02581
1.387	1.2106	1.387	1.02046
1.39	1.2086	1.39	1.00962
1.393	1.2086	1.393	1.00235
1.395	1.2096	1.395	1.00546
1.398	1.2076	1.398	1.01141
1.401	1.2076	1.401	1.01485
1.404	1.2096	1.404	1.01729
1.407	1.2096	1.407	1.01672
1.41	1.2066	1.41	1.01321
1.413	1.2026	1.413	1.01096
1.415	1.1996	1.415	1.01553
1.418	1.1986	1.418	1.02345
1.421	1.1966	1.421	1.02542
1.424	1.1946	1.424	1.01903
1.427	1.1966	1.427	1.01107
1.43	1.1986	1.43	1.00647
1.433	1.1996	1.433	1.00253
1.435	1.2006	1.435	1.00106
1.438	1.2026	1.438	1.00301
1.441	1.2066	1.441	1.00555
1.444	1.2106	1.444	1.00714
1.447	1.2136	1.447	1.01171
1.45	1.2146	1.45	1.01955
1.453	1.2136	1.453	1.02438
1.455	1.2116	1.455	1.0268
1.458	1.2116	1.458	1.02708
1.461	1.2126	1.461	1.02596
1.464	1.2156	1.464	1.02486
1.467	1.2176	1.467	1.02255
1.47	1.2186	1.47	1.01788
1.473	1.2196	1.473	1.0152
1.475	1.2206	1.475	1.01235
1.478	1.2216	1.478	1.00821
1.481	1.2226	1.481	1.00726
1.484	1.2236	1.484	1.00782
1.487	1.2226	1.487	1.00833
1.49	1.2216	1.49	1.00994
1.493	1.2206	1.493	1.01146
1.495	1.2186	1.495	1.0124
1.498	1.2166	1.498	1.01457
1.501	1.2146	1.501	1.01438
1.504	1.2116	1.504	1.01064
1.507	1.2086	1.507	1.00453
1.51	1.2076	1.51	0.998263
1.513	1.2096	1.513	0.995647
1.515	1.2126	1.515	0.996816
1.518	1.2146	1.518	0.993136
1.521	1.2166	1.521	0.984309
1.524	1.2176	1.524	0.976722
1.527	1.2186	1.527	0.969297
1.53	1.2206	1.53	0.961763
1.533	1.2226	1.533	0.95696
1.535	1.2286	1.535	0.956071
1.538	1.2346	1.538	0.957765
1.541	1.2386	1.541	0.958085
1.544	1.2396	1.544	0.961503
1.547	1.2406	1.547	0.976152
1.55	1.2406	1.55	0.989165
1.553	1.2386	1.553	0.990116
1.555	1.2376	1.555	0.986461
1.558	1.2366	1.558	0.98339
1.561	1.2366	1.561	0.980112
1.564	1.2346	1.564	0.979099
1.567	1.2296	1.567	0.979638
1.57	1.2236	1.57	0.97823
1.573	1.2196	1.573	0.97188
1.575	1.2166	1.575	0.959032
1.578	1.2136	1.578	0.950348
1.581	1.2126	1.581	0.953094
1.584	1.2126	1.584	0.964691
1.587	1.2126	1.587	0.978613
1.59	1.2136	1.59	0.988654
1.593	1.2146	1.593	0.992227
1.595	1.2166	1.595	0.991716
1.598	1.2176	1.598	0.991047
1.601	1.2166	1.601	0.989498
1.604	1.2146	1.604	0.986577
1.607	1.2136	1.607	0.985507
1.61	1.2136	1.61	0.996472
1.612	1.2116	1.612	1.01308
1.615	1.2086	1.615	1.01763
1.618	1.2046	1.618	1.01147
1.621	1.2016	1.621	1.00774
1.624	1.2006	1.624	1.00878
1.627	1.2006	1.627	1.01212
1.63	1.2016	1.63	1.01505
1.632	1.2046	1.632	1.01908
1.635	1.2086	1.635	1.02518
1.638	1.2106	1.638	1.02272
1.641	1.2146	1.641	1.00533
1.644	1.2196	1.644	0.992469
1.647	1.2236	1.647	0.993205
1.65	1.2226	1.65	0.997784
1.652	1.2206	1.652	0.999764
1.655	1.2206	1.655	0.997202
1.658	1.2206	1.658	0.992986
1.661	1.2186	1.661	0.991491
1.664	1.2166	1.664	0.990913
1.667	1.2126	1.667	0.988757
1.67	1.2086	1.67	0.986967
1.672	1.2046	1.672	0.988516
1.675	1.2036	1.675	0.993048
1.678	1.2056	1.678	0.99738
1.681	1.2066	1.681	0.992915
1.684	1.2056	1.684	0.978775
1.687	1.2056	1.687	0.970991
1.69	1.2066	1.69	0.968562
1.692	1.2096	1.692	0.968019
1.695	1.2146	1.695	0.973132
1.698	1.2176	1.698	0.982787
1.701	1.2196	1.701	0.988514
1.704	1.2186	1.704	0.98642
1.707	1.2186	1.707	0.978601
1.71	1.2186	1.71	0.973295
1.712	1.2186	1.712	0.978541
1.715	1.2176	1.715	0.978893
1.718	1.2176	1.718	0.974498
1.721	1.2156	1.721	0.97229
1.724	1.2126	1.724	0.970121
1.727	1.2106	1.727	0.964412
1.73	1.2096	1.73	0.962808
1.732	1.2056	1.732	0.965368
1.735	1.2006	1.735	0.965917
1.738	1.1956	1.738	0.971576
1.741	1.1916	1.741	0.978935
1.744	1.1886	1.744	0.98738
1.747	1.1856	1.747	0.99054
1.75	1.1826	1.75	0.98253
1.752	1.1826	1.752	0.972809
1.755	1.1826	1.755	0.972654
1.758	1.1836	1.758	0.971014
1.761	1.1886	1.761	0.969008
1.764	1.1956	1.764	0.970862
1.767	1.2026	1.767	0.974424
1.77	1.2096	1.77	0.978608
1.772	1.2156	1.772	0.985401
1.775	1.2216	1.775	0.999756
1.778	1.2266	1.778	1.0162
1.781	1.2276	1.781	1.01647
1.784	1.2286	1.784	1.00443
1.787	1.2266	1.787	0.994203
1.79	1.2246	1.79	0.986864
1.792	1.2216	1.792	0.980257
1.795	1.2176	1.795	0.972867
1.798	1.2126	1.798	0.96621
1.801	1.2076	1.801	0.963808
1.804	1.2016	1.804	0.959687
1.807	1.1976	1.807	0.965991
1.81	1.1966	1.81	0.986036
1.812	1.2016	1.812	1.00155
1.815	1.2086	1.815	1.00963
1.818	1.2136	1.818	1.01465
1.821	1.2176	1.821	1.01501
1.824	1.2216	1.824	1.01604
1.827	1.2256	1.827	1.01904
1.83	1.2286	1.83	1.01703
1.832	1.2296	1.832	1.01754
1.835	1.2306	1.835	1.01383
1.838	1.2286	1.838	1.00728
1.841	1.2206	1.841	1.00553
1.844	1.2136	1.844	1.00823
1.847	1.2096	1.847	1.00242
1.85	1.2046	1.85	1.00188
1.852	1.1996	1.852	1.00307
1.855	1.1966	1.855	1.00139
1.858	1.1936	1.858	1.00338
1.861	1.1936	1.861	1.00517
1.864	1.1926	1.864	1.00055
1.867	1.1936	1.867	0.988301
1.87	1.1956	1.87	0.978662
1.872	1.1966	1.872	0.978776
1.875	1.1966	1.875	0.9878
1.878	1.1956	1.878	0.990855
1.881	1.1946	1.881	0.989705
1.884	1.1936	1.884	0.990162
1.887	1.1926	1.887	0.989039
1.89	1.1936	1.89	0.982621
1.892	1.1946	1.892	0.975525
1.895	1.1956	1.895	0.976515
1.898	1.1916	1.898	0.972387
1.901	1.1886	1.901	0.960975
1.904	1.1866	1.904	0.957016
1.907	1.1876	1.907	0.963204
1.91	1.1926	1.91	0.969826
1.912	1.1986	1.912	0.970266
1.915	1.1996	1.915	0.966366
1.918	1.1976	1.918	0.958954
1.921	1.1946	1.921	0.956488
1.924	1.1916	1.924	0.959853
1.927	1.1906	1.927	0.968975
1.93	1.1876	1.93	0.976638
1.932	1.1856	1.932	0.976435
1.935	1.1896	1.935	0.971452
1.938	1.1906	1.938	0.966786
1.941	1.1886	1.941	0.965404
1.944	1.1886	1.944	0.962667
1.947	1.1896	1.947	0.964817
1.95	1.1896	1.95	0.966464
1.952	1.1906	1.952	0.962517
1.955	1.1916	1.955	0.954678
1.958	1.1936	1.958	0.945014
1.961	1.1946	1.961	0.937828
1.964	1.1906	1.964	0.943291
1.967	1.1836	1.967	0.949175
1.97	1.1796	1.97	0.950471
1.972	1.1776	1.972	0.950411
1.975	1.1766	1.975	0.952644
1.978	1.1776	1.978	0.9592
1.981	1.1776	1.981	0.96559
1.984	1.1776	1.984	0.970228
1.987	1.1786	1.987	0.977068
1.99	1.1786	1.99	0.98452
1.992	1.1776	1.992	0.979288
1.995	1.1786	1.995	0.971292
1.998	1.1786	1.998	0.964078
2.001	1.1816	2.001	0.96248
2.004	1.1856	2.004	0.969722
2.007	1.1876	2.007	0.972138
2.01	1.1886	2.01	0.966133
2.012	1.1906	2.012	0.963029
2.015	1.1926	2.015	0.965136
2.018	1.1946	2.018	0.969805
2.021	1.1926	2.021	0.974144
2.024	1.1896	2.024	0.981196
2.027	1.1876	2.027	0.991717
2.03	1.1836	2.03	0.997308
2.032	1.1806	2.032	0.991687
2.035	1.1836	2.035	0.978798
2.038	1.1866	2.038	0.972078
2.041	1.1856	2.041	0.968901
2.044	1.1846	2.044	0.963446
2.047	1.1856	2.047	0.954858
2.05	1.1916	2.05	0.947976
2.052	1.1966	2.052	0.941345
2.055	1.1986	2.055	0.92507
2.058	1.2006	2.058	0.909344
2.061	1.2016	2.061	0.905109
2.064	1.1996	2.064	0.918303
2.067	1.1946	2.067	0.931957
2.07	1.1936	2.07	0.936465
2.072	1.1936	2.072	0.937922
2.075	1.1936	2.075	0.942166
2.078	1.1916	2.078	0.944936
2.081	1.1916	2.081	0.943978
2.084	1.1936	2.084	0.950724
2.087	1.1956	2.087	0.95884
2.089	1.1966	2.089	0.95578
2.092	1.1946	2.092	0.94446
2.095	1.1946	2.095	0.933618
2.098	1.1966	2.098	0.928886
2.101	1.1976	2.101	0.926533
2.104	1.1976	2.104	0.921332
2.107	1.1976	2.107	0.917406
2.109	1.1966	2.109	0.918292
2.112	1.1956	2.112	0.92348
2.115	1.1936	2.115	0.932001
2.118	1.1916	2.118	0.939714
2.121	1.1926	2.121	0.937762
2.124	1.1936	2.124	0.937482
2.127	1.1926	2.127	0.944023
2.129	1.1906	2.129	0.950594
2.132	1.1866	2.132	0.956907
2.135	1.1846	2.135	0.961619
2.138	1.1846	2.138	0.96759
2.141	1.1866	2.141	0.978869
2.144	1.1856	2.144	0.986675
2.147	1.1826	2.147	0.991027
2.149	1.1806	2.149	1.00487
2.152	1.1836	2.152	1.01442
2.155	1.1896	2.155	1.01419
2.158	1.1916	2.158	1.00985
2.161	1.1926	2.161	1.00282
2.164	1.2056	2.164	0.996971
2.167	1.2196	2.167	1.00099
2.169	1.2256	2.169	0.997957
2.172	1.2246	2.172	0.978601
2.175	1.2246	2.175	0.959221
2.178	1.2246	2.178	0.946819
2.181	1.2196	2.181	0.945885
2.184	1.2146	2.184	0.947148
2.187	1.2136	2.187	0.944991
2.189	1.2126	2.189	0.945386
2.192	1.2006	2.192	0.940307
2.195	1.1836	2.195	0.922633
2.198	1.1756	2.198	0.912276
2.201	1.1766	2.201	0.921698
2.204	1.1766	2.204	0.934764
2.207	1.1746	2.207	0.941825
2.209	1.1716	2.209	0.941913
2.212	1.1666	2.212	0.9408
2.215	1.1636	2.215	0.944515
2.218	1.1636	2.218	0.94413
2.221	1.1646	2.221	0.946655
2.224	1.1676	2.224	0.954285
2.227	1.1696	2.227	0.959528
2.229	1.1726	2.229	0.958957
2.232	1.1786	2.232	0.954656
2.235	1.1816	2.235	0.950394
2.238	1.1846	2.238	0.938755
2.241	1.1916	2.241	0.928984
2.244	1.2016	2.244	0.922675
2.247	1.2076	2.247	0.922324
2.249	1.2086	2.249	0.923835
2.252	1.2066	2.252	0.922237
2.255	1.2016	2.255	0.91709
2.258	1.1946	2.258	0.915367
2.261	1.1896	2.261	0.917292
2.264	1.1886	2.264	0.910666
2.267	1.1906	2.267	0.908814
2.269	1.1926	2.269	0.912567
2.272	1.1886	2.272	0.9174
2.275	1.1786	2.275	0.922068
2.278	1.1716	2.278	0.931095
2.281	1.1676	2.281	0.938951
2.284	1.1676	2.284	0.938975
2.287	1.1696	2.287	0.935818
2.289	1.1706	2.289	0.932697
2.292	1.1686	2.292	0.938986
2.295	1.1646	2.295	0.952568
2.298	1.1596	2.298	0.968813
2.301	1.1556	2.301	0.978633
2.304	1.1586	2.304	0.977465
2.307	1.1636	2.307	0.971012
2.309	1.1656	2.309	0.96789
2.312	1.1676	2.312	0.972358
2.315	1.1656	2.315	0.977223
2.318	1.1626	2.318	0.981579
2.321	1.1636	2.321	0.984243
2.324	1.1656	2.324	0.979677
2.327	1.1676	2.327	0.968015
2.329	1.1686	2.329	0.961428
2.332	1.1696	2.332	0.96438
2.335	1.1696	2.335	0.963422
2.338	1.1706	2.338	0.957698
2.341	1.1716	2.341	0.950506
2.344	1.1746	2.344	0.943014
2.347	1.1796	2.347	0.934432
2.349	1.1826	2.349	0.922407
2.352	1.1826	2.352	0.912337
2.355	1.1796	2.355	0.924868
2.358	1.1776	2.358	0.935728
2.361	1.1786	2.361	0.945682
2.364	1.1806	2.364	0.96049
2.367	1.1846	2.367	0.97584
2.369	1.1886	2.369	0.991145
2.372	1.1946	2.372	1.00633
2.375	1.1996	2.375	1.01504
2.378	1.2046	2.378	1.02788
2.381	1.2126	2.381	1.04993
2.384	1.2226	2.384	1.05327
2.387	1.2266	2.387	1.04897
2.389	1.2266	2.389	1.04015
2.392	1.2266	2.392	1.03089
2.395	1.2236	2.395	1.02178
2.398	1.2206	2.398	1.01368
2.401	1.2146	2.401	1.004
2.404	1.2066	2.404	1.00242
2.407	1.1996	2.407	1.00105
2.409	1.1916	2.409	0.990138
2.412	1.1836	2.412	0.974612
2.415	1.1816	2.415	0.959675
2.418	1.1796	2.418	0.947795
2.421	1.1776	2.421	0.936271
2.424	1.1746	2.424	0.925316
2.427	1.1736	2.427	0.921845
2.429	1.1726	2.429	0.925376
2.432	1.1746	2.432	0.927794
2.435	1.1756	2.435	0.927733
2.438	1.1726	2.438	0.92679
2.441	1.1676	2.441	0.924076
2.444	1.1636	2.444	0.926692
2.447	1.1606	2.447	0.934278
2.449	1.1586	2.449	0.943365
2.452	1.1596	2.452	0.956702
2.455	1.1586	2.455	0.967122
2.458	1.1556	2.458	0.972942
2.461	1.1496	2.461	0.97745
2.464	1.1436	2.464	0.984091
2.467	1.1436	2.467	0.982852
2.469	1.1456	2.469	0.983932
2.472	1.1506	2.472	0.981221
2.475	1.1556	2.475	0.970931
2.478	1.1566	2.478	0.959893
2.481	1.1566	2.481	0.946936
2.484	1.1566	2.484	0.9286
2.487	1.1616	2.487	0.902429
2.489	1.1676	2.489	0.878935
2.492	1.1736	2.492	0.870262
2.495	1.1786	2.495	0.874489
2.498	1.1826	2.498	0.879923
2.501	1.1826	2.501	0.888652
2.504	1.1936	2.504	0.903653
2.507	1.2086	2.507	0.927884
2.509	1.2256	2.509	0.94996
2.512	1.2416	2.512	0.977769
2.515	1.2556	2.515	1.01393
2.518	1.2656	2.518	1.04341
2.521	1.2726	2.521	1.05442
2.524	1.2736	2.524	1.06348
2.527	1.2756	2.527	1.07448
2.529	1.2776	2.529	1.08441
2.532	1.2686	2.532	1.08091
2.535	1.2576	2.535	1.06676
2.538	1.2436	2.538	1.0593
2.541	1.2276	2.541	1.0477
2.544	1.2116	2.544	1.02908
2.546	1.1986	2.546	1.01182
2.549	1.1856	2.549	0.996723
2.552	1.1806	2.552	0.979244
2.555	1.1766	2.555	0.960618
2.558	1.1736	2.558	0.944798
2.561	1.1696	2.561	0.939213
2.564	1.1676	2.564	0.934595
2.566	1.1666	2.566	0.923995
2.569	1.1606	2.569	0.915631
2.572	1.1576	2.572	0.917575
2.575	1.1586	2.575	0.923619
2.578	1.1616	2.578	0.930552
2.581	1.1636	2.581	0.9391
2.584	1.1636	2.584	0.944814
2.586	1.1626	2.586	0.949554
2.589	1.1586	2.589	0.959296
2.592	1.1546	2.592	0.971367
2.595	1.1546	2.595	0.980843
2.598	1.1606	2.598	0.982882
2.601	1.1696	2.601	0.980719
2.604	1.1756	2.604	0.97105
2.606	1.1786	2.606	0.961527
2.609	1.1766	2.609	0.957715
2.612	1.1766	2.612	0.95847
2.615	1.1766	2.615	0.963183
2.618	1.1796	2.618	0.966945
2.621	1.1806	2.621	0.96557
2.624	1.1766	2.624	0.960319
2.626	1.1756	2.626	0.95966
2.629	1.1736	2.629	0.957203
2.632	1.1696	2.632	0.96187
2.635	1.1646	2.635	0.970185
2.638	1.1626	2.638	0.974631
2.641	1.1606	2.641	0.976106
2.644	1.1576	2.644	0.971877
2.646	1.1586	2.646	0.963434
2.649	1.1626	2.649	0.957178
2.652	1.1646	2.652	0.957743
2.655	1.1616	2.655	0.971082
2.658	1.1586	2.658	0.988074
2.661	1.1606	2.661	0.992522
2.664	1.1666	2.664	0.984132
2.666	1.1696	2.666	0.977854
2.669	1.1716	2.669	0.985017
2.672	1.1686	2.672	0.993146
2.675	1.1606	2.675	0.990898
2.678	1.1556	2.678	0.988105
2.681	1.1596	2.681	0.987448
2.684	1.1656	2.684	0.975571
2.686	1.1636	2.686	0.96172
2.689	1.1576	2.689	0.960684
2.692	1.1506	2.692	0.969271
2.695	1.1486	2.695	0.974007
2.698	1.1466	2.698	0.965932
2.701	1.1496	2.701	0.949354
2.704	1.1556	2.704	0.943125
2.706	1.1536	2.706	0.946533
2.709	1.1456	2.709	0.952922
2.712	1.1396	2.712	0.953383
2.715	1.1406	2.715	0.94636
2.718	1.1406	2.718	0.939925
2.721	1.1416	2.721	0.937616
2.724	1.1416	2.724	0.935726
2.726	1.1426	2.726	0.934182
2.729	1.1446	2.729	0.940815
2.732	1.1526	2.732	0.946759
2.735	1.1626	2.735	0.944208
2.738	1.1716	2.738	0.936976
2.741	1.1776	2.741	0.937442
2.744	1.1846	2.744	0.94441
2.746	1.1906	2.746	0.938976
2.749	1.1956	2.749	0.930031
2.752	1.1966	2.752	0.927507
2.755	1.1976	2.755	0.927179
2.758	1.1986	2.758	0.925496
2.761	1.1946	2.761	0.923177
2.764	1.1886	2.764	0.924068
2.766	1.1836	2.766	0.930488
2.769	1.1786	2.769	0.933858
2.772	1.1736	2.772	0.936823
2.775	1.1706	2.775	0.950642
2.778	1.1716	2.778	0.963958
2.781	1.1726	2.781	0.971534
2.784	1.1696	2.784	0.978705
2.786	1.1656	2.786	0.987808
2.789	1.1646	2.789	0.995198
2.792	1.1666	2.792	0.992923
2.795	1.1666	2.795	0.984103
2.798	1.1676	2.798	0.981308
2.801	1.1686	2.801	0.980777
2.804	1.1696	2.804	0.97564
2.806	1.1676	2.806	0.968208
2.809	1.1656	2.809	0.963302
2.812	1.1686	2.812	0.960632
2.815	1.1696	2.815	0.955267
2.818	1.1676	2.818	0.946516
2.821	1.1666	2.821	0.945221
2.824	1.1666	2.824	0.94664
2.826	1.1676	2.826	0.943319
2.829	1.1676	2.829	0.941649
2.832	1.1656	2.832	0.945351
2.835	1.1616	2.835	0.949616
2.838	1.1586	2.838	0.949691
2.841	1.1566	2.841	0.949209
2.844	1.1576	2.844	0.960462
2.846	1.1596	2.846	0.977467
2.849	1.1606	2.849	0.989652
2.852	1.1606	2.852	0.996884
2.855	1.1606	2.855	1.00281
2.858	1.1596	2.858	1.00681
2.861	1.1566	2.861	1.01184
2.864	1.1566	2.864	1.02535
2.866	1.1576	2.866	1.0385
2.869	1.1556	2.869	1.03894
2.872	1.1526	2.872	1.02638
2.875	1.1466	2.875	1.01444
2.878	1.1406	2.878	1.00608
2.881	1.1406	2.881	0.995644
2.884	1.1416	2.884	0.980427
2.886	1.1416	2.886	0.967926
2.889	1.1426	2.889	0.961492
2.892	1.1466	2.892	0.948808
2.895	1.1506	2.895	0.939159
2.898	1.1546	2.898	0.93899
2.901	1.1536	2.901	0.940222
2.904	1.1556	2.904	0.940441
2.906	1.1556	2.906	0.941891
2.909	1.1506	2.909	0.948842
2.912	1.1476	2.912	0.960984
2.915	1.1476	2.915	0.968257
2.918	1.1476	2.918	0.965485
2.921	1.1446	2.921	0.961032
2.924	1.1396	2.924	0.954712
2.926	1.1386	2.926	0.944795
2.929	1.1436	2.929	0.93103
2.932	1.1476	2.932	0.92286
2.935	1.1496	2.935	0.929886
2.938	1.1496	2.938	0.935067
2.941	1.1456	2.941	0.942293
2.944	1.1406	2.944	0.951501
2.946	1.1386	2.946	0.956489
2.949	1.1386	2.949	0.958685
2.952	1.1416	2.952	0.961355
2.955	1.1426	2.955	0.964929
2.958	1.1436	2.958	0.97237
2.961	1.1456	2.961	0.970419
2.964	1.1486	2.964	0.95193
2.966	1.1556	2.966	0.934433
2.969	1.1646	2.969	0.91652
2.972	1.1676	2.972	0.898813
2.975	1.1696	2.975	0.885137
2.978	1.1696	2.978	0.877053
2.981	1.1666	2.981	0.874867
2.984	1.1636	2.984	0.874428
2.986	1.1616	2.986	0.873119
2.989	1.1586	2.989	0.87552
2.992	1.1536	2.992	0.878738
2.995	1.1486	2.995	0.88118
2.998	1.1466	2.998	0.88538
3.001	1.1486	3.001	0.893635
3.004	1.1506	3.004	0.901295
3.006	1.1536	3.006	0.90459
3.009	1.1566	3.009	0.902646
3.012	1.1606	3.012	0.901186
3.015	1.1636	3.015	0.902114
3.018	1.1676	3.018	0.903913
3.021	1.1716	3.021	0.905596
3.023	1.1766	3.023	0.906297
3.026	1.1786	3.026	0.903761
3.029	1.1786	3.029	0.89747
3.032	1.1766	3.032	0.893094
3.035	1.1756	3.035	0.892271
3.038	1.1756	3.038	0.892313
3.041	1.1756	3.041	0.893309
3.043	1.1766	3.043	0.89743
3.046	1.1776	3.046	0.905605
3.049	1.1766	3.049	0.90933
3.052	1.1746	3.052	0.905193
3.055	1.1716	3.055	0.90146
3.058	1.1696	3.058	0.897159
3.061	1.1686	3.061	0.891649
3.063	1.1686	3.063	0.884931
3.066	1.1666	3.066	0.877463
3.069	1.1646	3.069	0.87139
3.072	1.1616	3.072	0.865228
3.075	1.1556	3.075	0.854631
3.078	1.1506	3.078	0.847689
3.081	1.1476	3.081	0.849506
3.083	1.1486	3.083	0.853148
3.086	1.1516	3.086	0.857792
3.089	1.1586	3.089	0.863354
3.092	1.1636	3.092	0.870312
3.095	1.1636	3.095	0.877653
3.098	1.1616	3.098	0.882749
3.101	1.1616	3.101	0.886535
3.103	1.1656	3.103	0.893671
3.106	1.1696	3.106	0.901851
3.109	1.1716	3.109	0.907852
3.112	1.1716	3.112	0.911369
3.115	1.1686	3.115	0.912391
3.118	1.1606	3.118	0.910082
3.121	1.1576	3.121	0.908595
3.123	1.1586	3.123	0.90973
3.126	1.1596	3.126	0.909916
3.129	1.1566	3.129	0.905522
3.132	1.1546	3.132	0.896625
3.135	1.1536	3.135	0.88754
3.138	1.1516	3.138	0.880598
3.141	1.1506	3.141	0.875419
3.143	1.1496	3.143	0.872677
3.146	1.1486	3.146	0.872413
3.149	1.1446	3.149	0.870335
3.152	1.1406	3.152	0.866619
3.155	1.1386	3.155	0.866373
3.158	1.1386	3.158	0.870746
3.161	1.1376	3.161	0.876627
3.163	1.1356	3.163	0.882447
3.166	1.1346	3.166	0.887948
3.169	1.1346	3.169	0.892997
3.172	1.1376	3.172	0.897914
3.175	1.1416	3.175	0.90323
3.178	1.1446	3.178	0.908275
3.181	1.1456	3.181	0.910074
3.183	1.1466	3.183	0.90767
3.186	1.1486	3.186	0.907692
3.189	1.1496	3.189	0.911286
3.192	1.1506	3.192	0.911969
3.195	1.1506	3.195	0.909486
3.198	1.1516	3.198	0.906034
3.201	1.1516	3.201	0.901699
3.203	1.1506	3.203	0.896791
3.206	1.1516	3.206	0.893339
3.209	1.1546	3.209	0.8932
3.212	1.1546	3.212	0.893889
3.215	1.1536	3.215	0.889617
3.218	1.1536	3.218	0.882949
3.221	1.1536	3.221	0.879799
3.223	1.1556	3.223	0.88068
3.226	1.1576	3.226	0.883517
3.229	1.1586	3.229	0.887545
3.232	1.1576	3.232	0.892656
3.235	1.1556	3.235	0.897586
3.238	1.1566	3.238	0.9026
3.241	1.1586	3.241	0.909385
3.243	1.1596	3.243	0.916073
3.246	1.1576	3.246	0.91931
3.249	1.1546	3.249	0.91975
3.252	1.1516	3.252	0.917429
3.255	1.1476	3.255	0.913031
3.258	1.1466	3.258	0.910521
3.261	1.1466	3.261	0.909056
3.263	1.1466	3.263	0.907819
3.266	1.1456	3.266	0.906332
3.269	1.1436	3.269	0.902055
3.272	1.1446	3.272	0.892028
3.275	1.1456	3.275	0.880862
3.278	1.1466	3.278	0.878552
3.281	1.1466	3.281	0.883013
3.283	1.1476	3.283	0.887181
3.286	1.1466	3.286	0.887617
3.289	1.1446	3.289	0.884002
3.292	1.1426	3.292	0.876999
3.295	1.1446	3.295	0.869337
3.298	1.1476	3.298	0.867995
3.301	1.1496	3.301	0.875705
3.303	1.1496	3.303	0.884514
3.306	1.1496	3.306	0.884127
3.309	1.1486	3.309	0.880256
3.312	1.1476	3.312	0.878334
3.315	1.1486	3.315	0.87697
3.318	1.1526	3.318	0.875043
3.321	1.1566	3.321	0.874784
3.323	1.1566	3.323	0.873915
3.326	1.1556	3.326	0.868787
3.329	1.1546	3.329	0.86505
3.332	1.1566	3.332	0.866241
3.335	1.1596	3.335	0.866985
3.338	1.1636	3.338	0.862277
3.341	1.1666	3.341	0.855444
3.343	1.1666	3.343	0.847882
3.346	1.1646	3.346	0.842598
3.349	1.1626	3.349	0.838262
3.352	1.1596	3.352	0.834309
3.355	1.1576	3.355	0.831942
3.358	1.1566	3.358	0.827977
3.361	1.1536	3.361	0.820972
3.363	1.1486	3.363	0.815334
3.366	1.1466	3.366	0.815251
3.369	1.1456	3.369	0.817151
3.372	1.1466	3.372	0.820883
3.375	1.1486	3.375	0.829991
3.378	1.1516	3.378	0.843043
3.381	1.1526	3.381	0.854628
3.383	1.1526	3.383	0.860561
3.386	1.1516	3.386	0.863344
3.389	1.1516	3.389	0.865028
3.392	1.1516	3.392	0.867105
3.395	1.1516	3.395	0.868588
3.398	1.1486	3.398	0.869005
3.401	1.1456	3.401	0.86793
3.403	1.1416	3.403	0.859835
3.406	1.1396	3.406	0.850349
3.409	1.1396	3.409	0.851208
3.412	1.1406	3.412	0.857455
3.415	1.1426	3.415	0.854071
3.418	1.1456	3.418	0.849968
3.421	1.1486	3.421	0.85534
3.423	1.1506	3.423	0.866059
3.426	1.1486	3.426	0.873821
3.429	1.1456	3.429	0.87862
3.432	1.1446	3.432	0.885015
3.435	1.1426	3.435	0.890165
3.438	1.1426	3.438	0.88748
3.441	1.1426	3.441	0.887238
3.443	1.1436	3.443	0.898042
3.446	1.1446	3.446	0.906306
3.449	1.1456	3.449	0.90218
3.452	1.1396	3.452	0.893065
3.455	1.1396	3.455	0.886684
3.458	1.1406	3.458	0.884193
3.461	1.1406	3.461	0.880925
3.463	1.1396	3.463	0.87634
3.466	1.1386	3.466	0.870784
3.469	1.1366	3.469	0.861116
3.472	1.1336	3.472	0.856808
3.475	1.1306	3.475	0.862386
3.478	1.1276	3.478	0.86971
3.48	1.1306	3.48	0.874982
3.483	1.1356	3.483	0.880167
3.486	1.1396	3.486	0.880444
3.489	1.1416	3.489	0.881311
3.492	1.1426	3.492	0.883071
3.495	1.1416	3.495	0.886092
3.498	1.1396	3.498	0.890987
3.5	1.1376	3.5	0.892327
3.503	1.1406	3.503	0.888924
3.506	1.1456	3.506	0.88746
3.509	1.1516	3.509	0.887228
3.512	1.1566	3.512	0.873595
3.515	1.1586	3.515	0.863469
3.518	1.1566	3.518	0.859847
3.52	1.1556	3.52	0.860027
3.523	1.1536	3.523	0.85887
3.526	1.1536	3.526	0.854539
3.529	1.1586	3.529	0.84828
3.532	1.1616	3.532	0.841678
3.535	1.1616	3.535	0.836379
3.538	1.1586	3.538	0.842959
3.54	1.1546	3.54	0.866783
3.543	1.1496	3.543	0.884417
3.546	1.1506	3.546	0.886
3.549	1.1546	3.549	0.884776
3.552	1.1626	3.552	0.892311
3.555	1.1696	3.555	0.900284
3.558	1.1686	3.558	0.902225
3.56	1.1646	3.56	0.902394
3.563	1.1606	3.563	0.901599
3.566	1.1606	3.566	0.890422
3.569	1.1596	3.569	0.874906
3.572	1.1616	3.572	0.86312
3.575	1.1616	3.575	0.86107
3.578	1.1576	3.578	0.861025
3.58	1.1516	3.58	0.854441
3.583	1.1456	3.583	0.847811
3.586	1.1426	3.586	0.845914
3.589	1.1406	3.589	0.848308
3.592	1.1396	3.592	0.854843
3.595	1.1396	3.595	0.859516
3.598	1.1406	3.598	0.860872
3.6	1.1406	3.6	0.866175
3.603	1.1406	3.603	0.871026
3.606	1.1426	3.606	0.871118
3.609	1.1476	3.609	0.867926
3.612	1.1516	3.612	0.863345
3.615	1.1526	3.615	0.860727
3.618	1.1526	3.618	0.857601
3.62	1.1546	3.62	0.850047
3.623	1.1576	3.623	0.846441
3.626	1.1596	3.626	0.846896
3.629	1.1606	3.629	0.844077
3.632	1.1616	3.632	0.837974
3.635	1.1606	3.635	0.83163
3.638	1.1576	3.638	0.827642
3.64	1.1596	3.64	0.83143
3.643	1.1646	3.643	0.841187
3.646	1.1676	3.646	0.845628
3.649	1.1656	3.649	0.842013
3.652	1.1616	3.652	0.836838
3.655	1.1596	3.655	0.84012
3.658	1.1566	3.658	0.851238
3.66	1.1536	3.66	0.858606
3.663	1.1516	3.663	0.859688
3.666	1.1506	3.666	0.862925
3.669	1.1476	3.669	0.862911
3.672	1.1446	3.672	0.854525
3.675	1.1436	3.675	0.848992
3.678	1.1436	3.678	0.849943
3.68	1.1426	3.68	0.849485
3.683	1.1406	3.683	0.840996
3.686	1.1406	3.686	0.832184
3.689	1.1416	3.689	0.833387
3.692	1.1446	3.692	0.837173
3.695	1.1456	3.695	0.835725
3.698	1.1436	3.698	0.835475
3.7	1.1406	3.7	0.84176
3.703	1.1376	3.703	0.850219
3.706	1.1366	3.706	0.854657
3.709	1.1356	3.709	0.856237
3.712	1.1326	3.712	0.856948
3.715	1.1296	3.715	0.854002
3.718	1.1276	3.718	0.854052
3.72	1.1236	3.72	0.863652
3.723	1.1196	3.723	0.874623
3.726	1.1186	3.726	0.876665
3.729	1.1176	3.729	0.870711
3.732	1.1166	3.732	0.864407
3.735	1.1146	3.735	0.862744
3.738	1.1136	3.738	0.866162
3.74	1.1146	3.74	0.872384
3.743	1.1156	3.743	0.880751
3.746	1.1156	3.746	0.884148
3.749	1.1156	3.749	0.881066
3.752	1.1176	3.752	0.875448
3.755	1.1176	3.755	0.87169
3.758	1.1176	3.758	0.866922
3.76	1.1176	3.76	0.860495
3.763	1.1196	3.763	0.854659
3.766	1.1216	3.766	0.846632
3.769	1.1246	3.769	0.84017
3.772	1.1286	3.772	0.837742
3.775	1.1286	3.775	0.834148
3.778	1.1246	3.778	0.824644
3.78	1.1196	3.78	0.817415
3.783	1.1156	3.783	0.812449
3.786	1.1136	3.786	0.810756
3.789	1.1156	3.789	0.814269
3.792	1.1176	3.792	0.82152
3.795	1.1186	3.795	0.829436
3.798	1.1186	3.798	0.833059
3.8	1.1186	3.8	0.830943
3.803	1.1236	3.803	0.83016
3.806	1.1306	3.806	0.837469
3.809	1.1316	3.809	0.846332
3.812	1.1316	3.812	0.854051
3.815	1.1316	3.815	0.862079
3.818	1.1286	3.818	0.867176
3.82	1.1286	3.82	0.867627
3.823	1.1306	3.823	0.86015
3.826	1.1316	3.826	0.850742
3.829	1.1296	3.829	0.846093
3.832	1.1266	3.832	0.842856
3.835	1.1256	3.835	0.838798
3.838	1.1296	3.838	0.835468
3.84	1.1376	3.84	0.833314
3.843	1.1426	3.843	0.830718
3.846	1.1456	3.846	0.826872
3.849	1.1436	3.849	0.832754
3.852	1.1416	3.852	0.847738
3.855	1.1436	3.855	0.863357
3.858	1.1476	3.858	0.872945
3.86	1.1496	3.86	0.875603
3.863	1.1506	3.863	0.868826
3.866	1.1506	3.866	0.86189
3.869	1.1486	3.869	0.865105
3.872	1.1476	3.872	0.869964
3.875	1.1506	3.875	0.872334
3.878	1.1546	3.878	0.86467
3.88	1.1506	3.88	0.858336
3.883	1.1426	3.883	0.854792
3.886	1.1336	3.886	0.849538
3.889	1.1266	3.889	0.84518
3.892	1.1216	3.892	0.851056
3.895	1.1206	3.895	0.866227
3.898	1.1196	3.898	0.871629
3.9	1.1156	3.9	0.866789
3.903	1.1086	3.903	0.85863
3.906	1.1086	3.906	0.8523
3.909	1.1146	3.909	0.845512
3.912	1.1176	3.912	0.836348
3.915	1.1216	3.915	0.827829
3.918	1.1266	3.918	0.824617
3.92	1.1306	3.92	0.825036
3.923	1.1336	3.923	0.816585
3.926	1.1346	3.926	0.80378
3.929	1.1376	3.929	0.798537
3.932	1.1406	3.932	0.802647
3.935	1.1376	3.935	0.814156
3.938	1.1356	3.938	0.823668
3.94	1.1366	3.94	0.832516
3.943	1.1396	3.943	0.842115
3.946	1.1396	3.946	0.850374
3.949	1.1386	3.949	0.855145
3.952	1.1346	3.952	0.860625
3.955	1.1316	3.955	0.870206
3.957	1.1306	3.957	0.881749
3.96	1.1296	3.96	0.889681
3.963	1.1296	3.963	0.89018
3.966	1.1296	3.966	0.890574
3.969	1.1306	3.969	0.891156
3.972	1.1306	3.972	0.887427
3.975	1.1296	3.975	0.882334
3.977	1.1296	3.977	0.877907
3.98	1.1316	3.98	0.873417
3.983	1.1316	3.983	0.868064
3.986	1.1306	3.986	0.862345
3.989	1.1306	3.989	0.855407
3.992	1.1326	3.992	0.846545
3.995	1.1316	3.995	0.838178
3.997	1.1276	3.997	0.835008
4	1.1256	4	0.838903
4.003	1.1276	4.003	0.843576
4.006	1.1306	4.006	0.846142
4.009	1.1326	4.009	0.847507
4.012	1.1356	4.012	0.847479
4.015	1.1356	4.015	0.846979
4.017	1.1336	4.017	0.845691
4.02	1.1306	4.02	0.845988
4.023	1.1296	4.023	0.846988
4.026	1.1326	4.026	0.845143
4.029	1.1326	4.029	0.84282
4.032	1.1286	4.032	0.844421
4.035	1.1256	4.035	0.844315
4.037	1.1246	4.037	0.838146
4.04	1.1266	4.04	0.835771
4.043	1.1306	4.043	0.840142
4.046	1.1336	4.046	0.848022
4.049	1.1316	4.049	0.855964
4.052	1.1296	4.052	0.862561
4.055	1.1276	4.055	0.865189
4.057	1.1256	4.057	0.86198
4.06	1.1236	4.06	0.854705
4.063	1.1206	4.063	0.849011
4.066	1.1166	4.066	0.849505
4.069	1.1116	4.069	0.848627
4.072	1.1076	4.072	0.843083
4.075	1.1086	4.075	0.834656
4.077	1.1136	4.077	0.825487
4.08	1.1156	4.08	0.818216
4.083	1.1166	4.083	0.816303
4.086	1.1146	4.086	0.815325
4.089	1.1116	4.089	0.811334
4.092	1.1106	4.092	0.808753
4.095	1.1106	4.095	0.80709
4.097	1.1116	4.097	0.804778
4.1	1.1086	4.1	0.805276
4.103	1.1036	4.103	0.809708
4.106	1.1036	4.106	0.814372
4.109	1.1066	4.109	0.81645
4.112	1.1106	4.112	0.815838
4.115	1.1176	4.115	0.817472
4.117	1.1246	4.117	0.822621
4.12	1.1296	4.12	0.825848
4.123	1.1326	4.123	0.825969
4.126	1.1376	4.126	0.827552
4.129	1.1426	4.129	0.827802
4.132	1.1446	4.132	0.824831
4.135	1.1416	4.135	0.821434
4.137	1.1376	4.137	0.818426
4.14	1.1346	4.14	0.816862
4.143	1.1326	4.143	0.816956
4.146	1.1316	4.146	0.821147
4.149	1.1306	4.149	0.829781
4.152	1.1256	4.152	0.835981
4.155	1.1186	4.155	0.836307
4.157	1.1146	4.157	0.832565
4.16	1.1146	4.16	0.826998
4.163	1.1156	4.163	0.822123
4.166	1.1146	4.166	0.819372
4.169	1.1156	4.169	0.816751
4.172	1.1176	4.172	0.818356
4.175	1.1196	4.175	0.817979
4.177	1.1226	4.177	0.820021
4.18	1.1286	4.18	0.828433
4.183	1.1316	4.183	0.839331
4.186	1.1316	4.186	0.851217
4.189	1.1326	4.189	0.864434
4.192	1.1356	4.192	0.871719
4.195	1.1386	4.195	0.874535
4.197	1.1396	4.197	0.876996
4.2	1.1376	4.2	0.874816
4.203	1.1316	4.203	0.871407
4.206	1.1256	4.206	0.864339
4.209	1.1216	4.209	0.854061
4.212	1.1226	4.212	0.842458
4.215	1.1266	4.215	0.831584
4.217	1.1296	4.217	0.818303
4.22	1.1306	4.22	0.811258
4.223	1.1306	4.223	0.811113
4.226	1.1306	4.226	0.813411
4.229	1.1286	4.229	0.814048
4.232	1.1296	4.232	0.812171
4.235	1.1326	4.235	0.809111
4.237	1.1336	4.237	0.803576
4.24	1.1356	4.24	0.799486
4.243	1.1356	4.243	0.794783
4.246	1.1326	4.246	0.793378
4.249	1.1266	4.249	0.79745
4.252	1.1226	4.252	0.798953
4.255	1.1216	4.255	0.795745
4.257	1.1256	4.257	0.789672
4.26	1.1266	4.26	0.785812
4.263	1.1256	4.263	0.782633
4.266	1.1236	4.266	0.783296
4.269	1.1216	4.269	0.792209
4.272	1.1176	4.272	0.805065
4.275	1.1146	4.275	0.815339
4.277	1.1156	4.277	0.817509
4.28	1.1166	4.28	0.816746
4.283	1.1156	4.283	0.818289
4.286	1.1136	4.286	0.823822
4.289	1.1126	4.289	0.830133
4.292	1.1126	4.292	0.836935
4.295	1.1146	4.295	0.85001
4.297	1.1146	4.297	0.860026
4.3	1.1106	4.3	0.8639
4.303	1.1076	4.303	0.863119
4.306	1.1066	4.306	0.864346
4.309	1.1056	4.309	0.861489
4.312	1.1036	4.312	0.858677
4.315	1.0996	4.315	0.856419
4.317	1.0976	4.317	0.853986
4.32	1.0996	4.32	0.850858
4.323	1.0996	4.323	0.84134
4.326	1.0976	4.326	0.826098
4.329	1.0986	4.329	0.810653
4.332	1.1026	4.332	0.801933
4.335	1.1056	4.335	0.797108
4.337	1.1056	4.337	0.795922
4.34	1.1056	4.34	0.793026
4.343	1.1086	4.343	0.788759
4.346	1.1096	4.346	0.788963
4.349	1.1086	4.349	0.796691
4.352	1.1096	4.352	0.80271
4.355	1.1156	4.355	0.805845
4.357	1.1216	4.357	0.81306
4.36	1.1246	4.36	0.820491
4.363	1.1256	4.363	0.826743
4.366	1.1226	4.366	0.83699
4.369	1.1226	4.369	0.852854
4.372	1.1256	4.372	0.861398
4.375	1.1266	4.375	0.852025
4.377	1.1256	4.377	0.83821
4.38	1.1196	4.38	0.831224
4.383	1.1146	4.383	0.830752
4.386	1.1126	4.386	0.833098
4.389	1.1106	4.389	0.835651
4.392	1.1116	4.392	0.835082
4.395	1.1146	4.395	0.828806
4.397	1.1166	4.397	0.819935
4.4	1.1146	4.4	0.820335
4.403	1.1126	4.403	0.829977
4.406	1.1136	4.406	0.833514
4.409	1.1156	4.409	0.831163
4.412	1.1156	4.412	0.825059
4.415	1.1146	4.415	0.816007
4.417	1.1146	4.417	0.810938
4.42	1.1126	4.42	0.812548
4.423	1.1096	4.423	0.815782
4.426	1.1076	4.426	0.818188
4.429	1.1076	4.429	0.818286
4.432	1.1086	4.432	0.819197
4.434	1.1056	4.434	0.822806
4.437	1.1006	4.437	0.827525
4.44	1.0966	4.44	0.833698
4.443	1.0946	4.443	0.841914
4.446	1.0916	4.446	0.846547
4.449	1.0906	4.449	0.845047
4.452	1.0926	4.452	0.840703
4.454	1.0956	4.454	0.834619
4.457	1.0986	4.457	0.82785
4.46	1.1016	4.46	0.822377
4.463	1.1076	4.463	0.821387
4.466	1.1156	4.466	0.823142
4.469	1.1196	4.469	0.824979
4.472	1.1226	4.472	0.823664
4.474	1.1246	4.474	0.817934
4.477	1.1256	4.477	0.811638
4.48	1.1276	4.48	0.808997
4.483	1.1296	4.483	0.814394
4.486	1.1286	4.486	0.824267
4.489	1.1246	4.489	0.83556
4.492	1.1206	4.492	0.842815
4.494	1.1166	4.494	0.844926
4.497	1.1136	4.497	0.844944
4.5	1.1136	4.5	0.843933
4.503	1.1136	4.503	0.844802
4.506	1.1126	4.506	0.848487
4.509	1.1096	4.509	0.849077
4.512	1.1066	4.512	0.842746
4.514	1.1046	4.514	0.831709
4.517	1.1036	4.517	0.817996
4.52	1.1036	4.52	0.804768
4.523	1.1046	4.523	0.796398
4.526	1.1066	4.526	0.792573
4.529	1.1066	4.529	0.797617
4.532	1.1066	4.532	0.805141
4.534	1.1086	4.534	0.808198
4.537	1.1096	4.537	0.812012
4.54	1.1086	4.54	0.81226
4.543	1.1076	4.543	0.813832
4.546	1.1036	4.546	0.818851
4.549	1.0986	4.549	0.827633
4.552	1.0966	4.552	0.834981
4.554	1.0966	4.554	0.837608
4.557	1.0956	4.557	0.831692
4.56	1.0896	4.56	0.821848
4.563	1.0846	4.563	0.816036
4.566	1.0846	4.566	0.811319
4.569	1.0866	4.569	0.812149
4.572	1.0886	4.572	0.815241
4.574	1.0936	4.574	0.819945
4.577	1.0986	4.577	0.819691
4.58	1.0986	4.58	0.817413
4.583	1.0976	4.583	0.817249
4.586	1.1016	4.586	0.813553
4.589	1.1066	4.589	0.810567
4.592	1.1086	4.592	0.809726
4.594	1.1056	4.594	0.810346
4.597	1.1036	4.597	0.810129
4.6	1.1026	4.6	0.812245
4.603	1.1026	4.603	0.809699
4.606	1.1036	4.606	0.802083
4.609	1.1056	4.609	0.794089
4.612	1.1046	4.612	0.790939
4.614	1.1016	4.614	0.796002
4.617	1.1006	4.617	0.803006
4.62	1.1036	4.62	0.806324
4.623	1.1066	4.623	0.80822
4.626	1.1086	4.626	0.815443
4.629	1.1106	4.629	0.818823
4.632	1.1106	4.632	0.81532
4.634	1.1106	4.634	0.814037
4.637	1.1116	4.637	0.821722
4.64	1.1116	4.64	0.835193
4.643	1.1076	4.643	0.840355
4.646	1.1026	4.646	0.835273
4.649	1.0996	4.649	0.832911
4.652	1.1006	4.652	0.830205
4.654	1.0996	4.654	0.824049
4.657	1.0976	4.657	0.823082
4.66	1.0966	4.66	0.830608
4.663	1.0936	4.663	0.840145
4.666	1.0916	4.666	0.84013
4.669	1.0926	4.669	0.830131
4.672	1.0966	4.672	0.823181
4.674	1.0996	4.674	0.829085
4.677	1.0986	4.677	0.840972
4.68	1.0956	4.68	0.852897
4.683	1.0946	4.683	0.86109
4.686	1.0956	4.686	0.863903
4.689	1.0946	4.689	0.863353
4.692	1.0956	4.692	0.861626
4.694	1.0956	4.694	0.860728
4.697	1.0956	4.697	0.860991
4.7	1.0956	4.7	0.862391
4.703	1.0976	4.703	0.858478
4.706	1.0976	4.706	0.848885
4.709	1.0946	4.709	0.841025
4.712	1.0926	4.712	0.837011
4.714	1.0906	4.714	0.832149
4.717	1.0896	4.717	0.826661
4.72	1.0876	4.72	0.823379
4.723	1.0836	4.723	0.820524
4.726	1.0836	4.726	0.819202
4.729	1.0856	4.729	0.821585
4.732	1.0856	4.732	0.825977
4.734	1.0846	4.734	0.823633
4.737	1.0846	4.737	0.814133
4.74	1.0876	4.74	0.807478
4.743	1.0886	4.743	0.808159
4.746	1.0926	4.746	0.811154
4.749	1.0966	4.749	0.812871
4.752	1.1016	4.752	0.813752
4.754	1.1016	4.754	0.812061
4.757	1.0996	4.757	0.806701
4.76	1.0996	4.76	0.800632
4.763	1.1026	4.763	0.80205
4.766	1.1046	4.766	0.804103
4.769	1.1046	4.769	0.79951
4.772	1.1026	4.772	0.792043
4.774	1.0996	4.774	0.78754
4.777	1.0976	4.777	0.785052
4.78	1.0966	4.78	0.781946
4.783	1.0966	4.783	0.779472
4.786	1.0956	4.786	0.786401
4.789	1.0956	4.789	0.798551
4.792	1.0936	4.792	0.80696
4.794	1.0926	4.794	0.81339
4.797	1.0906	4.797	0.821803
4.8	1.0906	4.8	0.831216
4.803	1.0946	4.803	0.838033
4.806	1.0986	4.806	0.836044
4.809	1.1016	4.809	0.833876
4.812	1.1016	4.812	0.84584
4.814	1.1026	4.814	0.853685
4.817	1.1046	4.817	0.851334
4.82	1.1076	4.82	0.843815
4.823	1.1096	4.823	0.838539
4.826	1.1116	4.826	0.827097
4.829	1.1146	4.829	0.812125
4.832	1.1166	4.832	0.80731
4.834	1.1156	4.834	0.816112
4.837	1.1126	4.837	0.824786
4.84	1.1116	4.84	0.817071
4.843	1.1126	4.843	0.80217
4.846	1.1126	4.846	0.793077
4.849	1.1116	4.849	0.794939
4.852	1.1106	4.852	0.802301
4.854	1.1126	4.854	0.81633
4.857	1.1156	4.857	0.830135
4.86	1.1156	4.86	0.832341
4.863	1.1096	4.863	0.832116
4.866	1.1066	4.866	0.834906
4.869	1.1016	4.869	0.839069
4.872	1.0946	4.872	0.842527
4.874	1.0906	4.874	0.848044
4.877	1.0906	4.877	0.85381
4.88	1.0916	4.88	0.855166
4.883	1.0896	4.883	0.854048
4.886	1.0856	4.886	0.850821
4.889	1.0826	4.889	0.850638
4.891	1.0856	4.891	0.856814
4.894	1.0876	4.894	0.860735
4.897	1.0906	4.897	0.858477
4.9	1.0926	4.9	0.85602
4.903	1.0906	4.903	0.848848
4.906	1.0876	4.906	0.839649
4.909	1.0896	4.909	0.833757
4.911	1.0926	4.911	0.833448
4.914	1.0936	4.914	0.835968
4.917	1.0936	4.917	0.837824
4.92	1.0956	4.92	0.833132
4.923	1.1006	4.923	0.829738
4.926	1.1046	4.926	0.830027
4.929	1.1076	4.929	0.827304
4.931	1.1116	4.931	0.824763
4.934	1.1126	4.934	0.823403
4.937	1.1066	4.937	0.819112
4.94	1.1016	4.94	0.813852
4.943	1.0986	4.943	0.811171
4.946	1.0956	4.946	0.803141
4.949	1.0926	4.949	0.788874
4.951	1.0876	4.951	0.774169
4.954	1.0816	4.954	0.76834
4.957	1.0786	4.957	0.773962
4.96	1.0766	4.96	0.784538
4.963	1.0766	4.963	0.79725
4.966	1.0776	4.966	0.80855
4.969	1.0796	4.969	0.814485
4.971	1.0826	4.971	0.816803
4.974	1.0846	4.974	0.825328
4.977	1.0866	4.977	0.84095
4.98	1.0916	4.98	0.853671
4.983	1.0976	4.983	0.856669
4.986	1.1006	4.986	0.850768
4.989	1.1016	4.989	0.838658
4.991	1.1026	4.991	0.824736
4.994	1.1016	4.994	0.813848
4.997	1.1016	4.997	0.806512
5	1.1016	5	0.802982
5.003	1.1006	5.003	0.799317
5.006	1.0976	5.006	0.798926
5.009	1.0936	5.009	0.806005
5.011	1.0916	5.011	0.811127
5.014	1.0926	5.014	0.815515
5.017	1.0936	5.017	0.823369
5.02	1.0936	5.02	0.833988
5.023	1.0946	5.023	0.844652
5.026	1.0966	5.026	0.855688
5.029	1.0966	5.029	0.862321
5.031	1.0956	5.031	0.864299
5.034	1.0966	5.034	0.859912
5.037	1.0956	5.037	0.854054
5.04	1.0926	5.04	0.854955
5.043	1.0876	5.043	0.862933
5.046	1.0856	5.046	0.874865
5.049	1.0836	5.049	0.885148
5.051	1.0816	5.051	0.898849
5.054	1.0786	5.054	0.912286
5.057	1.0796	5.057	0.912346
5.06	1.0806	5.06	0.908118
5.063	1.0806	5.063	0.903624
5.066	1.0816	5.066	0.896161
5.069	1.0836	5.069	0.886995
5.071	1.0866	5.071	0.878694
5.074	1.0896	5.074	0.866127
5.077	1.0896	5.077	0.854438
5.08	1.0906	5.08	0.837571
5.083	1.0926	5.083	0.817159
5.086	1.0916	5.086	0.810946
5.089	1.0886	5.089	0.812654
5.091	1.0876	5.091	0.82249
5.094	1.0886	5.094	0.834429
5.097	1.0886	5.097	0.847196
5.1	1.0876	5.1	0.856788
5.103	1.0886	5.103	0.858451
5.106	1.0906	5.106	0.855702
5.109	1.0936	5.109	0.854992
5.111	1.0956	5.111	0.859631
5.114	1.0946	5.114	0.864775
5.117	1.0956	5.117	0.862308
5.12	1.0956	5.12	0.853481
5.123	1.0926	5.123	0.849115
5.126	1.0926	5.126	0.843135
5.129	1.0956	5.129	0.834684
5.131	1.0986	5.131	0.832197
5.134	1.0986	5.134	0.832067
5.137	1.0976	5.137	0.830599
5.14	1.0966	5.14	0.828105
5.143	1.0976	5.143	0.828054
5.146	1.1006	5.146	0.831649
5.149	1.1076	5.149	0.839168
5.151	1.1136	5.151	0.842334
5.154	1.1156	5.154	0.840639
5.157	1.1226	5.157	0.841818
5.16	1.1756	5.16	0.867209
5.163	1.2246	5.163	0.921614
5.166	1.2376	5.166	0.964118
5.169	1.2376	5.169	0.973677
5.171	1.2356	5.171	0.981036
5.174	1.2326	5.174	0.983195
5.177	1.2286	5.177	0.980293
5.18	1.2266	5.18	0.978672
5.183	1.2286	5.183	0.982504
5.186	1.2176	5.186	0.982956
5.189	1.1696	5.189	0.957692
5.191	1.1306	5.191	0.914945
5.194	1.1196	5.194	0.893766
5.197	1.1196	5.197	0.896027
5.2	1.1196	5.2	0.890696
5.203	1.1196	5.203	0.886382
5.206	1.1166	5.206	0.888696
5.209	1.1146	5.209	0.89537
5.211	1.1106	5.211	0.898143
5.214	1.1016	5.214	0.895786
5.217	1.0926	5.217	0.891474
5.22	1.0866	5.22	0.879997
5.223	1.0826	5.223	0.864893
5.226	1.0796	5.226	0.862108
5.229	1.0756	5.229	0.87198
5.231	1.0706	5.231	0.879291
5.234	1.0666	5.234	0.87768
5.237	1.0656	5.237	0.873545
5.24	1.0646	5.24	0.875037
5.243	1.0626	5.243	0.875282
5.246	1.0616	5.246	0.871501
5.249	1.0626	5.249	0.869267
5.251	1.0626	5.251	0.869562
5.254	1.0626	5.254	0.865381
5.257	1.0606	5.257	0.855828
5.26	1.0616	5.26	0.848336
5.263	1.0636	5.263	0.84636
5.266	1.0636	5.266	0.847124
5.269	1.0616	5.269	0.843911
5.271	1.0616	5.271	0.837648
5.274	1.0616	5.274	0.835062
5.277	1.0616	5.277	0.8341
5.28	1.0626	5.28	0.827851
5.283	1.0676	5.283	0.81785
5.286	1.0736	5.286	0.809629
5.289	1.0766	5.289	0.808396
5.291	1.0746	5.291	0.809892
5.294	1.0746	5.294	0.808556
5.297	1.0746	5.297	0.807537
5.3	1.0756	5.3	0.813331
5.303	1.0766	5.303	0.815294
5.306	1.0756	5.306	0.813537
5.309	1.0726	5.309	0.818566
5.311	1.0676	5.311	0.830933
5.314	1.0686	5.314	0.840717
5.317	1.0746	5.317	0.837329
5.32	1.0826	5.32	0.827343
5.323	1.0876	5.323	0.825288
5.326	1.0916	5.326	0.829126
5.329	1.0936	5.329	0.831796
5.331	1.0966	5.331	0.840612
5.334	1.1006	5.334	0.852068
5.337	1.1076	5.337	0.85634
5.34	1.1086	5.34	0.852862
5.343	1.1026	5.343	0.84561
5.346	1.0976	5.346	0.844733
5.349	1.0916	5.349	0.844463
5.351	1.0866	5.351	0.837232
5.354	1.0846	5.354	0.836006
5.357	1.0856	5.357	0.83976
5.36	1.0796	5.36	0.840904
5.363	1.0736	5.363	0.835304
5.366	1.0696	5.366	0.829006
5.368	1.0726	5.368	0.830208
5.371	1.0766	5.371	0.839077
5.374	1.0796	5.374	0.843116
5.377	1.0806	5.377	0.844877
5.38	1.0766	5.38	0.851588
5.383	1.0716	5.383	0.856308
5.386	1.0706	5.386	0.856803
5.388	1.0736	5.388	0.856945
5.391	1.0766	5.391	0.861949
5.394	1.0766	5.394	0.869412
5.397	1.0756	5.397	0.873509
5.4	1.0736	5.4	0.877769
5.403	1.0716	5.403	0.884777
5.406	1.0736	5.406	0.888033
5.408	1.0776	5.408	0.883393
5.411	1.0776	5.411	0.877506
5.414	1.0746	5.414	0.879774
5.417	1.0716	5.417	0.882688
5.42	1.0696	5.42	0.876884
5.423	1.0696	5.423	0.866002
5.426	1.0736	5.426	0.855132
5.428	1.0756	5.428	0.845678
5.431	1.0746	5.431	0.839541
5.434	1.0706	5.434	0.838855
5.437	1.0676	5.437	0.844056
5.44	1.0676	5.44	0.851182
5.443	1.0676	5.443	0.853461
5.446	1.0666	5.446	0.859707
5.448	1.0676	5.448	0.870284
5.451	1.0686	5.451	0.877344
5.454	1.0666	5.454	0.881415
5.457	1.0656	5.457	0.883524
5.46	1.0676	5.46	0.882193
5.463	1.0706	5.463	0.881913
5.466	1.0756	5.466	0.881167
5.468	1.0776	5.468	0.873979
5.471	1.0776	5.471	0.863028
5.474	1.0786	5.474	0.851414
5.477	1.0756	5.477	0.844607
5.48	1.0726	5.48	0.844562
5.483	1.0726	5.483	0.849841
5.486	1.0736	5.486	0.858721
5.488	1.0726	5.488	0.862981
5.491	1.0696	5.491	0.85639
5.494	1.0656	5.494	0.845847
5.497	1.0636	5.497	0.841378
5.5	1.0646	5.5	0.841984
5.503	1.0656	5.503	0.83849
5.506	1.0676	5.506	0.829736
5.508	1.0686	5.508	0.822464
5.511	1.0666	5.511	0.813978
5.514	1.0666	5.514	0.805155
5.517	1.0696	5.517	0.803343
5.52	1.0706	5.52	0.807455
5.523	1.0716	5.523	0.808894
5.526	1.0736	5.526	0.805627
5.528	1.0766	5.528	0.810403
5.531	1.0776	5.531	0.82312
5.534	1.0746	5.534	0.830503
5.537	1.0706	5.537	0.83019
5.54	1.0726	5.54	0.829817
5.543	1.0736	5.543	0.832391
5.546	1.0726	5.546	0.834727
5.548	1.0726	5.548	0.836688
5.551	1.0726	5.551	0.84139
5.554	1.0706	5.554	0.855623
5.557	1.0676	5.557	0.862022
5.56	1.0666	5.56	0.865683
5.563	1.0696	5.563	0.875795
5.566	1.0716	5.566	0.887002
5.568	1.0666	5.568	0.889709
5.571	1.0626	5.571	0.888008
5.574	1.0616	5.574	0.896454
5.577	1.0606	5.577	0.9082
5.58	1.0566	5.58	0.925025
5.583	1.0546	5.583	0.934479
5.586	1.0556	5.586	0.932914
5.588	1.0576	5.588	0.920209
5.591	1.0586	5.591	0.90941
5.594	1.0616	5.594	0.906555
5.597	1.0646	5.597	0.910592
5.6	1.0656	5.6	0.908785
5.603	1.0666	5.603	0.894675
5.606	1.0706	5.606	0.876774
5.608	1.0776	5.608	0.851668
5.611	1.0806	5.611	0.829466
5.614	1.0786	5.614	0.825387
5.617	1.0776	5.617	0.830448
5.62	1.0756	5.62	0.825039
5.623	1.0736	5.623	0.815145
5.626	1.0696	5.626	0.812781
5.628	1.0656	5.628	0.818591
5.631	1.0556	5.631	0.831267
5.634	1.0456	5.634	0.852812
5.637	1.0436	5.637	0.870583
5.64	1.0436	5.64	0.871573
5.643	1.0426	5.643	0.865818
5.646	1.0386	5.646	0.865076
5.648	1.0356	5.648	0.874696
5.651	1.0316	5.651	0.887377
5.654	1.0296	5.654	0.894844
5.657	1.0326	5.657	0.893588
5.66	1.0386	5.66	0.880748
5.663	1.0406	5.663	0.862482
5.666	1.0376	5.666	0.849671
5.668	1.0336	5.668	0.846013
5.671	1.0326	5.671	0.840063
5.674	1.0326	5.674	0.83301
5.677	1.0306	5.677	0.826915
5.68	1.0306	5.68	0.819243
5.683	1.0306	5.683	0.81377
5.686	1.0276	5.686	0.817451
5.688	1.0246	5.688	0.820651
5.691	1.0226	5.691	0.815432
5.694	1.0236	5.694	0.817513
5.697	1.0256	5.697	0.83349
5.7	1.0286	5.7	0.852582
5.703	1.0306	5.703	0.860371
[truncated: 6,288 more rows]

## Sheet: Fig3F
Chrom.1	P3.100-EYFP_UV2_513nm	Chrom.1	AtPhyB_Pr_UV3_650nm
UV 2_513		UV 3_650
ml	mAU	ml	mAU
0.002	1029.06	0.002	2.51809
0.004	805.996	0.004	2.32187
0.007	585.315	0.007	2.12823
0.01	369.752	0.01	1.93759
0.013	157.155	0.013	1.73711
0.016	1.28875	0.016	1.53281
0.019	1.27375	0.019	1.32905
0.022	1.25375	0.022	1.12953
0.025	1.21775	0.025	0.990837
0.027	1.15575	0.027	0.959297
0.03	1.00775	0.03	0.833696
0.033	0.850749	0.033	0.678572
0.036	0.695749	0.036	0.499851
0.039	0.588749	0.039	0.355754
0.042	0.481749	0.042	0.236
0.045	0.383749	0.045	0.140304
0.047	0.373749	0.047	0.0789668
0.05	0.384749	0.05	0.177397
0.053	0.458749	0.053	0.36839
0.056	0.763749	0.056	0.56415
0.059	1.30975	0.059	1.08195
0.062	1.95375	0.062	1.74438
0.065	2.62775	0.065	2.4847
0.067	3.40375	0.067	3.23381
0.07	4.23775	0.07	4.02405
0.073	5.13375	0.073	4.88627
0.076	5.99175	0.076	5.78065
0.079	6.82275	0.079	6.65151
0.082	7.62575	0.082	7.48871
0.085	8.37575	0.085	8.27655
0.088	9.05575	0.088	8.96012
0.09	9.66675	0.09	9.53315
0.093	10.1847	0.093	9.87637
0.096	10.4177	0.096	10.1268
0.099	10.4257	0.099	10.2258
0.102	10.1647	0.102	9.891
0.105	9.74775	0.105	9.45233
0.108	9.25075	0.108	8.94198
0.11	8.69175	0.11	8.34465
0.113	8.06275	0.113	7.73737
0.116	7.41775	0.116	7.09272
0.119	6.76975	0.119	6.38386
0.122	6.07175	0.122	5.69102
0.125	5.33575	0.125	4.91642
0.128	4.53475	0.128	4.05631
0.131	3.60575	0.131	3.19243
0.133	2.59175	0.133	2.14519
0.136	1.71175	0.136	1.23732
0.139	0.887749	0.139	0.443554
0.142	0.261749	0.142	-0.218819
0.145	-0.333251	0.145	-0.782234
0.148	-0.837251	0.148	-1.31611
0.151	-1.28925	0.151	-1.76659
0.153	-1.68025	0.153	-2.19557
0.156	-2.02325	0.156	-2.53036
0.159	-2.31025	0.159	-2.78157
0.162	-2.51925	0.162	-2.92656
0.165	-2.66425	0.165	-3.04873
0.168	-2.71625	0.168	-3.14214
0.171	-2.75225	0.171	-3.1742
0.174	-2.73725	0.174	-3.14771
0.176	-2.67325	0.176	-3.07794
0.179	-2.57925	0.179	-3.01317
0.182	-2.49725	0.182	-2.9396
0.185	-2.42425	0.185	-2.85067
0.188	-2.33725	0.188	-2.78274
0.191	-2.22525	0.191	-2.73001
0.194	-2.11025	0.194	-2.62829
0.196	-1.97125	0.196	-2.485
0.199	-1.81425	0.199	-2.3239
0.202	-1.63525	0.202	-2.19896
0.205	-1.42025	0.205	-2.04434
0.208	-1.24225	0.208	-1.85707
0.211	-1.04725	0.211	-1.65266
0.214	-0.833251	0.214	-1.4267
0.217	-0.606251	0.217	-1.21702
0.219	-0.393251	0.219	-1.00262
0.222	-0.182251	0.222	-0.81149
0.225	0.0517485	0.225	-0.571492
0.228	0.267749	0.228	-0.33246
0.231	0.463749	0.231	-0.106231
0.234	0.586749	0.234	0.0876668
0.237	0.720749	0.237	0.256757
0.239	0.851749	0.239	0.416569
0.242	0.976749	0.242	0.53058
0.245	1.08375	0.245	0.643752
0.248	1.17175	0.248	0.738114
0.251	1.24675	0.251	0.828507
0.254	1.28075	0.254	0.877399
0.257	1.32375	0.257	0.900653
0.259	1.36775	0.259	0.937386
0.262	1.41175	0.262	0.979607
0.265	1.44475	0.265	1.0235
0.268	1.47175	0.268	1.06046
0.271	1.49875	0.271	1.10138
0.274	1.52575	0.274	1.14107
0.277	1.55975	0.277	1.17807
0.28	1.59375	0.28	1.21588
0.282	1.63575	0.282	1.24808
0.285	1.67175	0.285	1.28707
0.288	1.70075	0.288	1.3147
0.291	1.71875	0.291	1.33586
0.294	1.73475	0.294	1.35112
0.297	1.74775	0.297	1.36365
0.3	1.75775	0.3	1.36916
0.302	1.77075	0.302	1.37633
0.305	1.77275	0.305	1.39743
0.308	1.76975	0.308	1.41419
0.311	1.75675	0.311	1.4187
0.314	1.73975	0.314	1.41272
0.317	1.72875	0.317	1.40766
0.32	1.72675	0.32	1.40919
0.323	1.72675	0.323	1.41589
0.325	1.72975	0.325	1.42939
0.328	1.72975	0.328	1.44284
0.331	1.72675	0.331	1.44028
0.334	1.72475	0.334	1.42118
0.337	1.72775	0.337	1.40016
0.34	1.73275	0.34	1.38961
0.343	1.73075	0.343	1.37961
0.345	1.72675	0.345	1.36838
0.348	1.72275	0.348	1.35696
0.351	1.71675	0.351	1.3431
0.354	1.71175	0.354	1.32408
0.357	1.71275	0.357	1.30922
0.36	1.71275	0.36	1.30795
0.363	1.70575	0.363	1.30323
0.366	1.69775	0.366	1.29745
0.368	1.69275	0.368	1.29053
0.371	1.69575	0.371	1.27767
0.374	1.69675	0.374	1.26636
0.377	1.69475	0.377	1.26052
0.38	1.69275	0.38	1.25516
0.383	1.69275	0.383	1.24995
0.386	1.68875	0.386	1.24067
0.388	1.68275	0.388	1.23052
0.391	1.68275	0.391	1.22427
0.394	1.68275	0.394	1.22116
0.397	1.67975	0.397	1.21041
0.4	1.67675	0.4	1.20654
0.403	1.67875	0.403	1.21523
0.406	1.68175	0.406	1.22131
0.409	1.67375	0.409	1.22566
0.411	1.66275	0.411	1.2293
0.414	1.65375	0.414	1.23227
0.417	1.64875	0.417	1.23299
0.42	1.64575	0.42	1.23367
0.423	1.64375	0.423	1.23972
0.426	1.64075	0.426	1.25569
0.429	1.63475	0.429	1.27499
0.431	1.62675	0.431	1.28373
0.434	1.62675	0.434	1.28915
0.437	1.63475	0.437	1.29482
0.44	1.64375	0.44	1.30055
0.443	1.64975	0.443	1.29268
0.446	1.65675	0.446	1.2865
0.449	1.66175	0.449	1.28776
0.451	1.66475	0.451	1.28632
0.454	1.66675	0.454	1.28456
0.457	1.67175	0.457	1.27896
0.46	1.67375	0.46	1.27512
0.463	1.66975	0.463	1.28171
0.466	1.66475	0.466	1.2888
0.469	1.65875	0.469	1.28123
0.472	1.65275	0.472	1.28773
0.474	1.64275	0.474	1.29571
0.477	1.63375	0.477	1.29692
0.48	1.62675	0.48	1.29702
0.483	1.62275	0.483	1.29823
0.486	1.61875	0.486	1.30045
0.489	1.61775	0.489	1.30323
0.492	1.61775	0.492	1.29701
0.494	1.61875	0.494	1.29167
0.497	1.61875	0.497	1.30094
0.5	1.61675	0.5	1.30891
0.503	1.61675	0.503	1.31271
0.506	1.61675	0.506	1.31374
0.509	1.61375	0.509	1.30991
0.512	1.60975	0.512	1.30493
0.515	1.60575	0.515	1.30548
0.517	1.60075	0.517	1.30279
0.52	1.59575	0.52	1.29768
0.523	1.59075	0.523	1.28981
0.526	1.58775	0.526	1.28518
0.529	1.58875	0.529	1.28826
0.532	1.58675	0.532	1.29332
0.535	1.58475	0.535	1.29631
0.537	1.58675	0.537	1.303
0.54	1.59075	0.54	1.30903
0.543	1.59375	0.543	1.30827
0.546	1.59575	0.546	1.31075
0.549	1.59875	0.549	1.31697
0.552	1.60575	0.552	1.32563
0.555	1.61175	0.555	1.33213
0.558	1.61575	0.558	1.33505
0.56	1.62175	0.56	1.3398
0.563	1.62875	0.563	1.34867
0.566	1.63375	0.566	1.34808
0.569	1.63775	0.569	1.34567
0.572	1.63975	0.572	1.34891
0.575	1.64175	0.575	1.3521
0.578	1.63775	0.578	1.35058
0.58	1.62975	0.58	1.34109
0.583	1.62075	0.583	1.32883
0.586	1.61175	0.586	1.31325
0.589	1.60575	0.589	1.29649
0.592	1.59775	0.592	1.28472
0.595	1.58975	0.595	1.2851
0.598	1.58075	0.598	1.28714
0.601	1.57475	0.601	1.28368
0.603	1.57175	0.603	1.27754
0.606	1.57475	0.606	1.27768
0.609	1.57475	0.609	1.28487
0.612	1.57275	0.612	1.29679
0.615	1.57175	0.615	1.31237
0.618	1.57275	0.618	1.32492
0.621	1.57475	0.621	1.32955
0.623	1.57875	0.623	1.33195
0.626	1.58275	0.626	1.33581
0.629	1.58575	0.629	1.34
0.632	1.58275	0.632	1.33907
0.635	1.57975	0.635	1.3332
0.638	1.57975	0.638	1.32718
0.641	1.58275	0.641	1.31839
0.644	1.57975	0.644	1.31432
0.646	1.57375	0.646	1.31994
0.649	1.57175	0.649	1.32691
0.652	1.56875	0.652	1.32772
0.655	1.56475	0.655	1.32564
0.658	1.56375	0.658	1.32834
0.661	1.56275	0.661	1.33616
0.664	1.55975	0.664	1.342
0.666	1.55675	0.666	1.34511
0.669	1.55275	0.669	1.34658
0.672	1.55375	0.672	1.34145
0.675	1.56075	0.675	1.33356
0.678	1.56775	0.678	1.34098
0.681	1.57075	0.681	1.35898
0.684	1.56975	0.684	1.359
0.686	1.56775	0.686	1.34619
0.689	1.56675	0.689	1.33257
0.692	1.56775	0.692	1.32314
0.695	1.56875	0.695	1.31957
0.698	1.57175	0.698	1.32476
0.701	1.57175	0.701	1.33228
0.704	1.56575	0.704	1.32791
0.707	1.55575	0.707	1.30785
0.709	1.54675	0.709	1.28118
0.712	1.54175	0.712	1.27094
0.715	1.53975	0.715	1.26944
0.718	1.53875	0.718	1.26702
0.721	1.53875	0.721	1.26367
0.724	1.53775	0.724	1.2582
0.727	1.53875	0.727	1.24616
0.729	1.54175	0.729	1.23592
0.732	1.54675	0.732	1.23541
0.735	1.54875	0.735	1.23536
0.738	1.54975	0.738	1.23474
0.741	1.55275	0.741	1.23499
0.744	1.55475	0.744	1.23657
0.747	1.55975	0.747	1.23884
0.75	1.56775	0.75	1.23817
0.752	1.57175	0.752	1.23521
0.755	1.56975	0.755	1.23429
0.758	1.56575	0.758	1.2309
0.761	1.56275	0.761	1.22731
0.764	1.56375	0.764	1.22782
0.767	1.56275	0.767	1.23076
0.77	1.55975	0.77	1.23272
0.772	1.55875	0.772	1.23367
0.775	1.55675	0.775	1.23344
0.778	1.55075	0.778	1.23516
0.781	1.54575	0.781	1.239
0.784	1.54375	0.784	1.24166
0.787	1.54475	0.787	1.2391
0.79	1.54375	0.79	1.2289
0.793	1.54375	0.793	1.21471
0.795	1.54675	0.795	1.19751
0.798	1.54975	0.798	1.18045
0.801	1.54975	0.801	1.17366
0.804	1.54675	0.804	1.17271
0.807	1.54475	0.807	1.17532
0.81	1.54575	0.81	1.17911
0.813	1.54575	0.813	1.1803
0.815	1.54275	0.815	1.17952
0.818	1.53975	0.818	1.18245
0.821	1.53775	0.821	1.18414
0.824	1.53575	0.824	1.18579
0.827	1.53375	0.827	1.18727
0.83	1.53275	0.83	1.1786
0.833	1.53075	0.833	1.1649
0.836	1.52875	0.836	1.15064
0.838	1.52675	0.838	1.13448
0.841	1.52575	0.841	1.11946
0.844	1.52775	0.844	1.10987
0.847	1.52975	0.847	1.10475
0.85	1.53175	0.85	1.10544
0.853	1.53075	0.853	1.11148
0.856	1.52775	0.856	1.12327
0.858	1.52475	0.858	1.1375
0.861	1.52275	0.861	1.14748
0.864	1.51975	0.864	1.15384
0.867	1.51775	0.867	1.15662
0.87	1.51575	0.87	1.15745
0.873	1.51275	0.873	1.15956
0.876	1.50875	0.876	1.16183
0.878	1.50275	0.878	1.16422
0.881	1.49875	0.881	1.16773
0.884	1.49675	0.884	1.16933
0.887	1.49575	0.887	1.16159
0.89	1.49475	0.89	1.15099
0.893	1.49275	0.893	1.14492
0.896	1.49075	0.896	1.14545
0.899	1.48875	0.899	1.14842
0.901	1.48675	0.901	1.14749
0.904	1.48675	0.904	1.14332
0.907	1.48675	0.907	1.14074
0.91	1.48775	0.91	1.13627
0.913	1.48775	0.913	1.12796
0.916	1.48675	0.916	1.12657
0.919	1.48475	0.919	1.12941
0.921	1.48375	0.921	1.12818
0.924	1.48275	0.924	1.12207
0.927	1.48175	0.927	1.11424
0.93	1.48075	0.93	1.10804
0.933	1.48075	0.933	1.10434
0.936	1.48175	0.936	1.0988
0.939	1.48075	0.939	1.09129
0.942	1.47875	0.942	1.08574
0.944	1.47875	0.944	1.08309
0.947	1.47875	0.947	1.08443
0.95	1.47875	0.95	1.08909
0.953	1.47975	0.953	1.09368
0.956	1.48075	0.956	1.09877
0.959	1.48175	0.959	1.10524
0.962	1.48075	0.962	1.11099
0.964	1.48075	0.964	1.11231
0.967	1.48275	0.967	1.10737
0.97	1.48375	0.97	1.1005
0.973	1.48275	0.973	1.09459
0.976	1.47975	0.976	1.08731
0.979	1.47575	0.979	1.0795
0.982	1.47175	0.982	1.07411
0.985	1.47275	0.985	1.06879
0.987	1.47475	0.987	1.06173
0.99	1.47475	0.99	1.05628
0.993	1.47275	0.993	1.06065
0.996	1.46975	0.996	1.0743
0.999	1.46675	0.999	1.0798
1.002	1.46675	1.002	1.07439
1.005	1.46675	1.005	1.06942
1.007	1.46875	1.007	1.06543
1.01	1.47175	1.01	1.06373
1.013	1.47175	1.013	1.0686
1.016	1.46875	1.016	1.07827
1.019	1.46875	1.019	1.09059
1.022	1.46975	1.022	1.09891
1.025	1.47075	1.025	1.1011
1.028	1.47175	1.028	1.10948
1.03	1.47175	1.03	1.12582
1.033	1.47175	1.033	1.13789
1.036	1.47275	1.036	1.14638
1.039	1.47175	1.039	1.15153
1.042	1.46975	1.042	1.15158
1.045	1.46375	1.045	1.15409
1.048	1.45875	1.048	1.1588
1.05	1.45675	1.05	1.15677
1.053	1.45575	1.053	1.15374
1.056	1.45475	1.056	1.15333
1.059	1.45075	1.059	1.15434
1.062	1.44975	1.062	1.1564
1.065	1.44975	1.065	1.15418
1.068	1.44875	1.068	1.14813
1.07	1.44775	1.07	1.14728
1.073	1.44875	1.073	1.14536
1.076	1.45175	1.076	1.13296
1.079	1.45275	1.079	1.11628
1.082	1.45175	1.082	1.1
1.085	1.44975	1.085	1.08409
1.088	1.44975	1.088	1.06921
1.091	1.44975	1.091	1.06215
1.093	1.44675	1.093	1.06684
1.096	1.44675	1.096	1.07733
1.099	1.44775	1.099	1.08481
1.102	1.44875	1.102	1.08271
1.105	1.44775	1.105	1.07805
1.108	1.44675	1.108	1.07983
1.111	1.44675	1.111	1.09361
1.113	1.44875	1.113	1.11615
1.116	1.45275	1.116	1.12902
1.119	1.45575	1.119	1.12441
1.122	1.45875	1.122	1.11794
1.125	1.46175	1.125	1.1173
1.128	1.46375	1.128	1.11548
1.131	1.46375	1.131	1.11294
1.134	1.46275	1.134	1.11413
1.136	1.46175	1.136	1.1175
1.139	1.45975	1.139	1.1128
1.142	1.45875	1.142	1.09696
1.145	1.45775	1.145	1.08469
1.148	1.45875	1.148	1.08419
1.151	1.46075	1.151	1.08155
1.154	1.46275	1.154	1.072
1.156	1.46675	1.156	1.06157
1.159	1.46975	1.159	1.05574
1.162	1.47075	1.162	1.05246
1.165	1.47175	1.165	1.04795
1.168	1.47475	1.168	1.0438
1.171	1.47875	1.171	1.04327
1.174	1.47875	1.174	1.04636
1.177	1.47375	1.177	1.04793
1.179	1.46675	1.179	1.04682
1.182	1.46175	1.182	1.04581
1.185	1.45675	1.185	1.04552
1.188	1.45275	1.188	1.0423
1.191	1.44975	1.191	1.03456
1.194	1.44875	1.194	1.02685
1.197	1.44375	1.197	1.01881
1.199	1.43875	1.199	1.0103
1.202	1.43875	1.202	1.00632
1.205	1.44375	1.205	1.00933
1.208	1.44475	1.208	1.01167
1.211	1.44375	1.211	1.00928
1.214	1.43875	1.214	1.00564
1.217	1.43275	1.217	1.00518
1.22	1.43075	1.22	1.00967
1.222	1.43475	1.222	1.01456
1.225	1.43875	1.225	1.01904
1.228	1.43775	1.228	1.02498
1.231	1.43375	1.231	1.02926
1.234	1.43075	1.234	1.02633
1.237	1.42975	1.237	1.02223
1.24	1.43175	1.24	1.02241
1.242	1.43875	1.242	1.02551
1.245	1.44875	1.245	1.02816
1.248	1.45875	1.248	1.02516
1.251	1.46175	1.251	1.01738
1.254	1.46275	1.254	1.01563
1.257	1.46475	1.257	1.02285
1.26	1.46675	1.26	1.02525
1.262	1.46675	1.262	1.02661
1.265	1.46675	1.265	1.03037
1.268	1.46375	1.268	1.03064
1.271	1.45875	1.271	1.02617
1.274	1.45375	1.274	1.02285
1.277	1.44575	1.277	1.02669
1.28	1.43875	1.28	1.03343
1.283	1.43675	1.283	1.02978
1.285	1.43675	1.285	1.01724
1.288	1.43975	1.288	1.00969
1.291	1.44075	1.291	1.00662
1.294	1.44075	1.294	1.00663
1.297	1.44075	1.297	1.01042
1.3	1.43975	1.3	1.01263
1.303	1.43675	1.303	1.00814
1.305	1.43475	1.305	1.00485
1.308	1.43175	1.308	1.00926
1.311	1.43075	1.311	1.01673
1.314	1.42975	1.314	1.0185
1.317	1.42875	1.317	1.01474
1.32	1.42775	1.32	1.00968
1.323	1.42775	1.323	1.00346
1.326	1.42775	1.326	0.997717
1.328	1.42675	1.328	0.998113
1.331	1.42575	1.331	1.00215
1.334	1.42475	1.334	0.998775
1.337	1.42475	1.337	0.988736
1.34	1.42675	1.34	0.98376
1.343	1.42475	1.343	0.986495
1.346	1.42175	1.346	0.992297
1.348	1.41875	1.348	1.00079
1.351	1.41575	1.351	1.00609
1.354	1.41575	1.354	1.00234
1.357	1.41575	1.357	0.994475
1.36	1.41675	1.36	0.989116
1.363	1.41975	1.363	0.989692
1.366	1.42675	1.366	0.994582
1.369	1.43075	1.369	0.999443
1.371	1.43375	1.371	0.997869
1.374	1.43675	1.374	0.988507
1.377	1.43975	1.377	0.977976
1.38	1.44175	1.38	0.975282
1.383	1.44075	1.383	0.981198
1.386	1.43975	1.386	0.985705
1.389	1.43875	1.389	0.987341
1.391	1.43675	1.391	0.988452
1.394	1.43075	1.394	0.987617
1.397	1.42475	1.397	0.984981
1.4	1.42275	1.4	0.98775
1.403	1.42175	1.403	0.995889
1.406	1.42175	1.406	0.997418
1.409	1.42375	1.409	0.992848
1.412	1.42575	1.412	0.991009
1.414	1.42875	1.414	0.99506
1.417	1.43375	1.417	1.00096
1.42	1.43675	1.42	1.00618
1.423	1.43975	1.423	1.0091
1.426	1.44375	1.426	1.00756
1.429	1.44475	1.429	1.00116
1.432	1.44475	1.432	0.993096
1.434	1.44375	1.434	0.988181
1.437	1.43975	1.437	0.983632
1.44	1.43875	1.44	0.974595
1.443	1.44175	1.443	0.965146
1.446	1.44475	1.446	0.960834
1.449	1.44375	1.449	0.957523
1.452	1.43675	1.452	0.95747
1.454	1.43275	1.454	0.960499
1.457	1.43075	1.457	0.961721
1.46	1.43075	1.46	0.963124
1.463	1.43075	1.463	0.967484
1.466	1.43275	1.466	0.974463
1.469	1.43475	1.469	0.982253
1.472	1.43375	1.472	0.987793
1.475	1.42875	1.475	0.987781
1.477	1.42675	1.477	0.987677
1.48	1.43075	1.48	0.985347
1.483	1.43375	1.483	0.980162
1.486	1.43375	1.486	0.973112
1.489	1.43375	1.489	0.970018
1.492	1.43475	1.492	0.969318
1.495	1.43575	1.495	0.96764
1.497	1.43575	1.497	0.966956
1.5	1.43475	1.5	0.967219
1.503	1.43675	1.503	0.968677
1.506	1.43875	1.506	0.970851
1.509	1.43875	1.509	0.97224
1.512	1.43575	1.512	0.974395
1.515	1.43275	1.515	0.98188
1.518	1.42875	1.518	0.988242
1.52	1.42475	1.52	0.990216
1.523	1.41875	1.523	0.988094
1.526	1.41475	1.526	0.982953
1.529	1.41375	1.529	0.978268
1.532	1.41275	1.532	0.974138
1.535	1.41075	1.535	0.968136
1.538	1.41175	1.538	0.962041
1.54	1.41275	1.54	0.957685
1.543	1.41375	1.543	0.952757
1.546	1.41475	1.546	0.948269
1.549	1.41875	1.549	0.947646
1.552	1.42375	1.552	0.952186
1.555	1.42675	1.555	0.95452
1.558	1.42775	1.558	0.949656
1.561	1.43275	1.561	0.944475
1.563	1.43975	1.563	0.944387
1.566	1.44575	1.566	0.945829
1.569	1.44575	1.569	0.947173
1.572	1.44575	1.572	0.94883
1.575	1.44575	1.575	0.949635
1.578	1.44475	1.578	0.947028
1.581	1.44275	1.581	0.942362
1.583	1.44075	1.583	0.942219
1.586	1.43875	1.586	0.949337
1.589	1.43175	1.589	0.956042
1.592	1.42175	1.592	0.959424
1.595	1.41375	1.595	0.967299
1.598	1.41275	1.598	0.979857
1.601	1.41275	1.601	0.990315
1.604	1.41375	1.604	0.997117
1.606	1.41575	1.606	1.00896
1.609	1.41775	1.609	1.03074
1.612	1.42075	1.612	1.05312
1.615	1.42475	1.615	1.07584
1.618	1.42775	1.618	1.09573
1.621	1.42875	1.621	1.10626
1.624	1.43075	1.624	1.10254
1.626	1.43075	1.626	1.09492
1.629	1.42875	1.629	1.09089
1.632	1.42575	1.632	1.09016
1.635	1.42275	1.635	1.08249
1.638	1.41875	1.638	1.06271
1.641	1.41375	1.641	1.03973
1.644	1.40775	1.644	1.01681
1.646	1.40175	1.646	0.995867
1.649	1.39875	1.649	0.982971
1.652	1.39775	1.652	0.977808
1.655	1.39975	1.655	0.96937
1.658	1.40175	1.658	0.961809
1.661	1.40475	1.661	0.961222
1.664	1.40875	1.664	0.963659
1.667	1.41475	1.667	0.961352
1.669	1.41975	1.669	0.954239
1.672	1.42475	1.672	0.953448
1.675	1.42875	1.675	0.966831
1.678	1.43275	1.678	0.981415
1.681	1.43375	1.681	1.00104
1.684	1.43175	1.684	1.02403
1.687	1.42775	1.687	1.0446
1.689	1.42475	1.689	1.05903
1.692	1.42475	1.692	1.07379
1.695	1.42075	1.695	1.09564
1.698	1.41275	1.698	1.11884
1.701	1.40475	1.701	1.12638
1.704	1.40075	1.704	1.11939
1.707	1.40075	1.707	1.10831
1.71	1.39975	1.71	1.09397
1.712	1.39775	1.712	1.08345
1.715	1.39775	1.715	1.07742
1.718	1.39775	1.718	1.07555
1.721	1.39375	1.721	1.0783
1.724	1.39375	1.724	1.07513
1.727	1.39775	1.727	1.06138
1.73	1.40375	1.73	1.05843
1.732	1.40375	1.732	1.06091
1.735	1.40175	1.735	1.0664
1.738	1.40075	1.738	1.0662
1.741	1.40075	1.741	1.05772
1.744	1.39775	1.744	1.04817
1.747	1.39575	1.747	1.0387
1.75	1.39875	1.75	1.0243
1.753	1.40575	1.753	1.01823
1.755	1.41075	1.755	1.02631
1.758	1.41375	1.758	1.03356
1.761	1.41675	1.761	1.0373
1.764	1.41975	1.764	1.04174
1.767	1.42175	1.767	1.05248
1.77	1.42475	1.77	1.06814
1.773	1.42875	1.773	1.08402
1.775	1.43175	1.775	1.09781
1.778	1.42775	1.778	1.1136
1.781	1.42075	1.781	1.12739
1.784	1.41975	1.784	1.13622
1.787	1.41975	1.787	1.13989
1.79	1.41675	1.79	1.14183
1.793	1.41575	1.793	1.1417
1.796	1.41775	1.796	1.1396
1.798	1.42375	1.798	1.13375
1.801	1.42775	1.801	1.12519
1.804	1.42975	1.804	1.11916
1.807	1.43275	1.807	1.11179
1.81	1.43375	1.81	1.09986
1.813	1.43075	1.813	1.08735
1.816	1.42975	1.816	1.07938
1.818	1.43175	1.818	1.0735
1.821	1.43275	1.821	1.06954
1.824	1.42875	1.824	1.06805
1.827	1.42175	1.827	1.06942
1.83	1.41575	1.83	1.07202
1.833	1.41475	1.833	1.07278
1.836	1.41475	1.836	1.07126
1.838	1.41475	1.838	1.07263
1.841	1.41475	1.841	1.07941
1.844	1.41475	1.844	1.08651
1.847	1.41375	1.847	1.09217
1.85	1.41375	1.85	1.09581
1.853	1.41375	1.853	1.09744
1.856	1.41175	1.856	1.09924
1.859	1.41075	1.859	1.10013
1.861	1.40975	1.861	1.09659
1.864	1.40675	1.864	1.08972
1.867	1.40375	1.867	1.082
1.87	1.40075	1.87	1.07023
1.873	1.39775	1.873	1.05797
1.876	1.39275	1.876	1.05477
1.879	1.38775	1.879	1.06023
1.881	1.38575	1.881	1.06298
1.884	1.38675	1.884	1.05891
1.887	1.38775	1.887	1.05305
1.89	1.38975	1.89	1.04893
1.893	1.39075	1.893	1.04839
1.896	1.39175	1.896	1.04733
1.899	1.39175	1.899	1.04819
1.902	1.39375	1.902	1.05496
1.904	1.39775	1.904	1.06111
1.907	1.40175	1.907	1.05767
1.91	1.40375	1.91	1.05567
1.913	1.40575	1.913	1.0582
1.916	1.40675	1.916	1.05965
1.919	1.40675	1.919	1.06136
1.922	1.40675	1.922	1.06596
1.924	1.40775	1.924	1.07491
1.927	1.40975	1.927	1.08752
1.93	1.41175	1.93	1.09589
1.933	1.41075	1.933	1.0941
1.936	1.40875	1.936	1.08748
1.939	1.40775	1.939	1.08209
1.942	1.40775	1.942	1.07922
1.945	1.40875	1.945	1.07929
1.947	1.40975	1.947	1.08215
1.95	1.41075	1.95	1.08534
1.953	1.40975	1.953	1.08724
1.956	1.40875	1.956	1.08692
1.959	1.40575	1.959	1.08061
1.962	1.40375	1.962	1.07264
1.965	1.40475	1.965	1.06871
1.967	1.40375	1.967	1.06764
1.97	1.40175	1.97	1.06675
1.973	1.39775	1.973	1.06905
1.976	1.39375	1.976	1.0733
1.979	1.39075	1.979	1.07492
1.982	1.38975	1.982	1.07501
1.985	1.38975	1.985	1.07453
1.988	1.39175	1.988	1.07712
1.99	1.39475	1.99	1.08529
1.993	1.39575	1.993	1.09297
1.996	1.39675	1.996	1.0957
1.999	1.39475	1.999	1.09543
2.002	1.39375	2.002	1.08917
2.005	1.39275	2.005	1.08173
2.008	1.39275	2.008	1.08306
2.01	1.39175	2.01	1.08775
2.013	1.39175	2.013	1.08689
2.016	1.38975	2.016	1.08164
2.019	1.38775	2.019	1.07437
2.022	1.38675	2.022	1.06763
2.025	1.38775	2.025	1.06377
2.028	1.38975	2.028	1.06242
2.03	1.39375	2.03	1.06405
2.033	1.39675	2.033	1.06762
2.036	1.39975	2.036	1.06797
2.039	1.40375	2.039	1.06392
2.042	1.40575	2.042	1.06255
2.045	1.40675	2.045	1.06458
2.048	1.40875	2.048	1.06822
2.051	1.40875	2.051	1.07645
2.053	1.40775	2.053	1.09129
2.056	1.40775	2.056	1.10879
2.059	1.40675	2.059	1.11758
2.062	1.40575	2.062	1.11407
2.065	1.40475	2.065	1.10036
2.068	1.40375	2.068	1.08367
2.071	1.40575	2.071	1.07037
2.073	1.41075	2.073	1.06147
2.076	1.41375	2.076	1.05637
2.079	1.41375	2.079	1.05604
2.082	1.41575	2.082	1.05257
2.085	1.41675	2.085	1.04007
2.088	1.41875	2.088	1.03206
2.091	1.41875	2.091	1.02775
2.094	1.41775	2.094	1.02775
2.096	1.41575	2.096	1.03492
2.099	1.41075	2.099	1.04558
2.102	1.40275	2.102	1.05493
2.105	1.39775	2.105	1.06316
2.108	1.39575	2.108	1.06582
2.111	1.39575	2.111	1.05685
2.114	1.39575	2.114	1.04714
2.116	1.39475	2.116	1.04439
2.119	1.39375	2.119	1.04825
2.122	1.39275	2.122	1.05624
2.125	1.39175	2.125	1.0653
2.128	1.39175	2.128	1.07158
2.131	1.39175	2.131	1.07626
2.134	1.39175	2.134	1.07899
2.137	1.38975	2.137	1.0823
2.139	1.38675	2.139	1.0955
2.142	1.38775	2.142	1.11016
2.145	1.39275	2.145	1.11196
2.148	1.39475	2.148	1.10575
2.151	1.39575	2.151	1.1007
2.154	1.39675	2.154	1.09574
2.157	1.39875	2.157	1.08674
2.159	1.40175	2.159	1.0746
2.162	1.40375	2.162	1.06464
2.165	1.40475	2.165	1.05765
2.168	1.40675	2.168	1.05
2.171	1.40575	2.171	1.04285
2.174	1.40175	2.174	1.04357
2.177	1.39775	2.177	1.05515
2.18	1.39575	2.18	1.06673
2.182	1.39475	2.182	1.07505
2.185	1.39175	2.185	1.08512
2.188	1.38875	2.188	1.09329
2.191	1.38875	2.191	1.08914
2.194	1.39175	2.194	1.07867
2.197	1.39375	2.197	1.08194
2.2	1.39475	2.2	1.09247
2.202	1.39475	2.202	1.10049
2.205	1.39675	2.205	1.09866
2.208	1.39775	2.208	1.09088
2.211	1.39775	2.211	1.08293
2.214	1.39875	2.214	1.07617
2.217	1.39975	2.217	1.07361
2.22	1.40075	2.22	1.08022
2.222	1.39975	2.222	1.09087
2.225	1.39675	2.225	1.08877
2.228	1.39575	2.228	1.07313
2.231	1.39575	2.231	1.05551
2.234	1.39775	2.234	1.04108
2.237	1.40175	2.237	1.03118
2.24	1.40375	2.24	1.0251
2.243	1.40275	2.243	1.03022
2.245	1.40175	2.245	1.0384
2.248	1.40375	2.248	1.04217
2.251	1.40575	2.251	1.04206
2.254	1.40675	2.254	1.04209
2.257	1.40775	2.257	1.05149
2.26	1.40875	2.26	1.06425
2.263	1.40675	2.263	1.06926
2.265	1.40575	2.265	1.0697
2.268	1.40575	2.268	1.06919
2.271	1.40875	2.271	1.05795
2.274	1.41275	2.274	1.05392
2.277	1.41375	2.277	1.05863
2.28	1.41175	2.28	1.05763
2.283	1.41075	2.283	1.04698
2.286	1.40875	2.286	1.035
2.288	1.40675	2.288	1.03104
2.291	1.40575	2.291	1.03512
2.294	1.40375	2.294	1.03359
2.297	1.40275	2.297	1.02893
2.3	1.40175	2.3	1.0283
2.303	1.39775	2.303	1.01914
2.306	1.39475	2.306	1.01143
2.308	1.39475	2.308	1.0157
2.311	1.39475	2.311	1.0294
2.314	1.39475	2.314	1.0423
2.317	1.39775	2.317	1.0501
2.32	1.40175	2.32	1.05677
2.323	1.40475	2.323	1.06984
2.326	1.40175	2.326	1.07963
2.329	1.39675	2.329	1.08009
2.331	1.39575	2.331	1.07847
2.334	1.39675	2.334	1.07775
2.337	1.39975	2.337	1.07244
2.34	1.40375	2.34	1.07332
2.343	1.40575	2.343	1.07695
2.346	1.40475	2.346	1.0724
2.349	1.40275	2.349	1.06321
2.351	1.39775	2.351	1.05668
2.354	1.39875	2.354	1.06129
2.357	1.40075	2.357	1.0714
2.36	1.39875	2.36	1.0801
2.363	1.39575	2.363	1.08418
2.366	1.39475	2.366	1.07932
2.369	1.39275	2.369	1.06435
2.372	1.38575	2.372	1.05374
2.374	1.38075	2.374	1.0573
2.377	1.38275	2.377	1.06613
2.38	1.38875	2.38	1.07286
2.383	1.39375	2.383	1.07407
2.386	1.39675	2.386	1.07228
2.389	1.39875	2.389	1.06987
2.392	1.39675	2.392	1.06452
2.394	1.39275	2.394	1.06728
2.397	1.38975	2.397	1.0743
2.4	1.39275	2.4	1.07749
2.403	1.39575	2.403	1.07554
2.406	1.39275	2.406	1.07472
2.409	1.38875	2.409	1.07372
2.412	1.38675	2.412	1.08004
2.414	1.38475	2.414	1.08926
2.417	1.38375	2.417	1.09095
2.42	1.38575	2.42	1.09039
2.423	1.38575	2.423	1.09159
2.426	1.38475	2.426	1.09275
2.429	1.38375	2.429	1.09125
2.432	1.38075	2.432	1.0818
2.435	1.37975	2.435	1.07115
2.437	1.38275	2.437	1.06916
2.44	1.38375	2.44	1.0619
2.443	1.38275	2.443	1.04868
2.446	1.38175	2.446	1.039
2.449	1.38075	2.449	1.03448
2.452	1.38275	2.452	1.03023
2.455	1.38475	2.455	1.02456
2.457	1.38775	2.457	1.01983
2.46	1.39375	2.46	1.02488
2.463	1.40175	2.463	1.04988
2.466	1.40575	2.466	1.07303
2.469	1.40175	2.469	1.08469
2.472	1.40175	2.472	1.08644
2.475	1.40075	2.475	1.09081
2.478	1.39975	2.478	1.08795
2.48	1.39575	2.48	1.08401
2.483	1.39075	2.483	1.08021
2.486	1.38575	2.486	1.07696
2.489	1.38275	2.489	1.0722
2.492	1.37375	2.492	1.04808
2.495	1.36675	2.495	1.02331
2.498	1.36775	2.498	1.01841
2.5	1.37175	2.5	1.02612
2.503	1.37475	2.503	1.0297
2.506	1.37675	2.506	1.03993
2.509	1.37875	2.509	1.05296
2.512	1.38475	2.512	1.0661
2.515	1.39075	2.515	1.07576
2.518	1.39275	2.518	1.08164
2.521	1.39475	2.521	1.08645
2.523	1.39775	2.523	1.08744
2.526	1.39875	2.526	1.08198
2.529	1.39675	2.529	1.0857
2.532	1.39575	2.532	1.09516
2.535	1.39575	2.535	1.09645
2.538	1.39675	2.538	1.09127
2.541	1.39775	2.541	1.09029
2.543	1.39575	2.543	1.0982
2.546	1.39375	2.546	1.10366
2.549	1.39175	2.549	1.09248
2.552	1.38775	2.552	1.08124
2.555	1.38375	2.555	1.07361
2.558	1.38175	2.558	1.06072
2.561	1.38375	2.561	1.04941
2.564	1.38375	2.564	1.04506
2.566	1.38175	2.566	1.04267
2.569	1.38075	2.569	1.03464
2.572	1.38275	2.572	1.02346
2.575	1.38475	2.575	1.02094
2.578	1.38675	2.578	1.03201
2.581	1.38675	2.581	1.03964
2.584	1.38875	2.584	1.04066
2.586	1.38875	2.586	1.03869
2.589	1.38475	2.589	1.03599
2.592	1.38375	2.592	1.0357
2.595	1.38575	2.595	1.03888
2.598	1.38775	2.598	1.04446
2.601	1.38675	2.601	1.05193
2.604	1.38475	2.604	1.05488
2.606	1.38575	2.606	1.05399
2.609	1.38875	2.609	1.05292
2.612	1.38975	2.612	1.05465
2.615	1.39175	2.615	1.05953
2.618	1.39275	2.618	1.06397
2.621	1.39275	2.621	1.06463
2.624	1.39275	2.624	1.06405
2.627	1.39375	2.627	1.06288
2.629	1.39275	2.629	1.05735
2.632	1.39075	2.632	1.04953
2.635	1.38975	2.635	1.04479
2.638	1.38875	2.638	1.04363
2.641	1.38875	2.641	1.04255
2.644	1.38775	2.644	1.03899
2.647	1.38775	2.647	1.03511
2.649	1.39075	2.649	1.03447
2.652	1.39275	2.652	1.03571
2.655	1.39275	2.655	1.03594
2.658	1.39175	2.658	1.03775
2.661	1.39175	2.661	1.04396
2.664	1.38975	2.664	1.05457
2.667	1.38775	2.667	1.06572
2.67	1.38775	2.67	1.0727
2.672	1.38975	2.672	1.07833
2.675	1.39175	2.675	1.08521
2.678	1.39075	2.678	1.0899
2.681	1.39075	2.681	1.09123
2.684	1.39375	2.684	1.08995
2.687	1.39575	2.687	1.08735
2.69	1.39575	2.69	1.08266
2.692	1.39575	2.692	1.07313
2.695	1.39675	2.695	1.05697
2.698	1.39575	2.698	1.03978
2.701	1.39575	2.701	1.0281
2.704	1.39375	2.704	1.02098
2.707	1.39075	2.707	1.01461
2.71	1.38575	2.71	1.00774
2.713	1.38275	2.713	1.00254
2.715	1.38375	2.715	0.999392
2.718	1.38775	2.718	0.998275
2.721	1.38875	2.721	0.997145
2.724	1.38875	2.724	0.999858
2.727	1.38975	2.727	1.00365
2.73	1.39175	2.73	1.00107
2.733	1.39375	2.733	0.996335
2.735	1.39575	2.735	0.999976
2.738	1.39775	2.738	1.01008
2.741	1.39775	2.741	1.01529
2.744	1.39375	2.744	1.01607
2.747	1.39175	2.747	1.02144
2.75	1.39175	2.75	1.03297
2.753	1.39175	2.753	1.04194
2.756	1.38775	2.756	1.04447
2.758	1.38575	2.758	1.04763
2.761	1.38575	2.761	1.05308
2.764	1.38475	2.764	1.05021
2.767	1.38475	2.767	1.0385
2.77	1.38475	2.77	1.03078
2.773	1.38575	2.773	1.02502
2.776	1.38875	2.776	1.0126
2.778	1.38875	2.778	0.995726
2.781	1.39075	2.781	0.984225
2.784	1.39375	2.784	0.982071
2.787	1.39575	2.787	0.983841
2.79	1.39475	2.79	0.982469
2.793	1.39275	2.793	0.974181
2.796	1.39175	2.796	0.967741
2.798	1.39275	2.798	0.97084
2.801	1.39275	2.801	0.983484
2.804	1.39175	2.804	0.997052
2.807	1.39175	2.807	1.00479
2.81	1.39275	2.81	1.01044
2.813	1.39275	2.813	1.01308
2.816	1.39275	2.816	1.0116
2.819	1.39275	2.819	1.01303
2.821	1.39375	2.821	1.02328
2.824	1.39275	2.824	1.03353
2.827	1.38875	2.827	1.03031
2.83	1.38475	2.83	1.01794
2.833	1.38375	2.833	1.01194
2.836	1.38375	2.836	1.01283
2.839	1.38675	2.839	1.01615
2.841	1.39075	2.841	1.0224
2.844	1.39275	2.844	1.02966
2.847	1.39575	2.847	1.03351
2.85	1.39775	2.85	1.03495
2.853	1.40075	2.853	1.03931
2.856	1.40375	2.856	1.04885
2.859	1.40375	2.859	1.04813
2.862	1.40175	2.862	1.03901
2.864	1.39675	2.864	1.03429
2.867	1.38775	2.867	1.03193
2.87	1.38075	2.87	1.02624
2.873	1.37575	2.873	1.01285
2.876	1.37275	2.876	0.998486
2.879	1.37275	2.879	0.993991
2.882	1.37275	2.882	0.989786
2.884	1.37475	2.884	0.979191
2.887	1.37775	2.887	0.978532
2.89	1.38075	2.89	0.980978
2.893	1.38575	2.893	0.979573
2.896	1.39075	2.896	0.975373
2.899	1.39375	2.899	0.978807
2.902	1.39475	2.902	0.990087
2.905	1.39275	2.905	1.00384
2.907	1.38975	2.907	1.00766
2.91	1.38675	2.91	1.00405
2.913	1.38375	2.913	1.00178
2.916	1.38175	2.916	1.00149
2.919	1.38175	2.919	0.998272
2.922	1.38275	2.922	0.993298
2.925	1.38575	2.925	0.991797
2.927	1.38575	2.927	0.985167
2.93	1.38575	2.93	0.972257
2.933	1.38575	2.933	0.955944
2.936	1.38775	2.936	0.948884
2.939	1.38975	2.939	0.957028
2.942	1.39175	2.942	0.968049
2.945	1.39175	2.945	0.975175
2.948	1.39175	2.948	0.983011
2.95	1.38975	2.95	0.994436
2.953	1.38675	2.953	1.00191
2.956	1.38275	2.956	1.00693
2.959	1.38275	2.959	1.01636
2.962	1.38775	2.962	1.03014
2.965	1.39175	2.965	1.04092
2.968	1.39475	2.968	1.04227
2.97	1.39675	2.97	1.03654
2.973	1.39775	2.973	1.03578
2.976	1.39675	2.976	1.038
2.979	1.39675	2.979	1.03772
2.982	1.39775	2.982	1.03558
2.985	1.39975	2.985	1.03418
2.988	1.39875	2.988	1.03288
2.99	1.39275	2.99	1.026
2.993	1.38675	2.993	1.01455
2.996	1.38275	2.996	1.00725
2.999	1.37875	2.999	1.00722
3.002	1.37675	3.002	1.00534
3.005	1.37475	3.005	0.99887
3.008	1.37375	3.008	0.989301
3.011	1.37275	3.011	0.978696
3.013	1.36975	3.013	0.971719
3.016	1.36775	3.016	0.970483
3.019	1.36675	3.019	0.971105
3.022	1.36475	3.022	0.969542
3.025	1.36375	3.025	0.966504
3.028	1.36575	3.028	0.966346
3.031	1.36775	3.031	0.969837
3.033	1.36475	3.033	0.976388
3.036	1.36075	3.036	0.988648
3.039	1.35875	3.039	0.998915
3.042	1.35975	3.042	0.997493
3.045	1.36175	3.045	0.992185
3.048	1.36375	3.048	0.992958
3.051	1.36475	3.051	0.998339
3.054	1.36475	3.054	1.00106
3.056	1.36175	3.056	0.99873
3.059	1.36175	3.059	0.995103
3.062	1.36475	3.062	0.991811
3.065	1.36875	3.065	0.984627
3.068	1.37075	3.068	0.979097
3.071	1.37175	3.071	0.982218
3.074	1.37475	3.074	0.989528
3.076	1.37775	3.076	0.995283
3.079	1.37975	3.079	0.995778
3.082	1.38275	3.082	0.995633
3.085	1.38575	3.085	0.994718
3.088	1.38775	3.088	0.986731
3.091	1.38975	3.091	0.976628
3.094	1.39175	3.094	0.971869
3.097	1.39375	3.097	0.972248
3.099	1.39375	3.099	0.970967
3.102	1.39275	3.102	0.963314
3.105	1.39375	3.105	0.955385
3.108	1.39375	3.108	0.953259
3.111	1.39175	3.111	0.951747
3.114	1.38775	3.114	0.949386
3.117	1.38275	3.117	0.951309
3.119	1.37575	3.119	0.957637
3.122	1.36975	3.122	0.963125
3.125	1.36675	3.125	0.967396
3.128	1.36475	3.128	0.973748
3.131	1.36575	3.131	0.981461
3.134	1.36575	3.134	0.98641
3.137	1.36475	3.137	0.988963
3.14	1.36475	3.14	0.994845
3.142	1.36675	3.142	1.00545
3.145	1.36975	3.145	1.01355
3.148	1.37575	3.148	1.01484
3.151	1.38075	3.151	1.01452
3.154	1.38475	3.154	1.01409
3.157	1.38775	3.157	1.00748
3.16	1.38775	3.16	0.994509
3.162	1.38475	3.162	0.98119
3.165	1.38275	3.165	0.971463
3.168	1.38275	3.168	0.96266
3.171	1.38175	3.171	0.954162
3.174	1.38175	3.174	0.948661
3.177	1.38275	3.177	0.941531
3.18	1.38175	3.18	0.93062
3.182	1.37975	3.182	0.920123
3.185	1.37775	3.185	0.919451
3.188	1.37675	3.188	0.92669
3.191	1.37775	3.191	0.932382
3.194	1.38075	3.194	0.932792
3.197	1.38375	3.197	0.932501
3.2	1.38675	3.2	0.932192
3.203	1.38575	3.203	0.931817
3.205	1.38275	3.205	0.934966
3.208	1.38475	3.208	0.940842
3.211	1.38975	3.211	0.945404
3.214	1.39375	3.214	0.945823
3.217	1.39575	3.217	0.942569
3.22	1.39775	3.22	0.939424
3.223	1.39775	3.223	0.941048
3.225	1.39675	3.225	0.946072
3.228	1.39575	3.228	0.949743
3.231	1.39775	3.231	0.949369
3.234	1.39975	3.234	0.948435
3.237	1.39675	3.237	0.951558
3.24	1.39075	3.24	0.955053
3.243	1.38775	3.243	0.956641
3.246	1.38575	3.246	0.960825
3.248	1.38075	3.248	0.967112
3.251	1.37675	3.251	0.970071
3.254	1.37175	3.254	0.971055
3.257	1.36875	3.257	0.982119
3.26	1.36575	3.26	0.997583
3.263	1.36375	3.263	1.01303
3.266	1.36275	3.266	1.02397
3.268	1.36275	3.268	1.03389
3.271	1.36075	3.271	1.04662
3.274	1.35875	3.274	1.05958
3.277	1.36175	3.277	1.06923
3.28	1.36175	3.28	1.07652
3.283	1.35975	3.283	1.07521
3.286	1.36075	3.286	1.06526
3.289	1.36475	3.289	1.04945
3.291	1.36775	3.291	1.03221
3.294	1.37075	3.294	1.02302
3.297	1.37375	3.297	1.02164
3.3	1.37675	3.3	1.01648
3.303	1.37875	3.303	1.00129
3.306	1.38075	3.306	0.988827
3.309	1.38375	3.309	0.985679
3.311	1.38675	3.311	0.988642
3.314	1.38475	3.314	0.990564
3.317	1.38175	3.317	0.997245
3.32	1.38075	3.32	1.00607
3.323	1.37975	3.323	1.00971
3.326	1.37675	3.326	1.00553
3.329	1.37375	3.329	1.00131
3.332	1.37075	3.332	1.00659
3.334	1.37075	3.334	1.00658
3.337	1.36975	3.337	0.998546
3.34	1.37075	3.34	0.992956
3.343	1.37275	3.343	0.991861
3.346	1.37275	3.346	0.992672
3.349	1.36975	3.349	0.994545
3.352	1.36675	3.352	0.994457
3.354	1.36575	3.354	0.997214
3.357	1.36575	3.357	1.00167
3.36	1.36675	3.36	1.00041
3.363	1.36875	3.363	0.998397
3.366	1.37275	3.366	0.994906
3.369	1.37475	3.369	0.987194
3.372	1.37575	3.372	0.978183
3.374	1.37575	3.374	0.968754
3.377	1.37675	3.377	0.959873
3.38	1.37975	3.38	0.958747
3.383	1.38275	3.383	0.959493
3.386	1.38375	3.386	0.962702
3.389	1.38375	3.389	0.972571
3.392	1.38475	3.392	0.982569
3.395	1.38275	3.395	0.988408
3.397	1.37975	3.397	0.995699
3.4	1.37675	3.4	1.00196
3.403	1.37375	3.403	1.00829
3.406	1.37075	3.406	1.0132
3.409	1.36775	3.409	1.0102
3.412	1.36775	3.412	0.999314
3.415	1.36475	3.415	0.983945
3.417	1.35775	3.417	0.969494
3.42	1.34875	3.42	0.960578
3.423	1.34575	3.423	0.957502
3.426	1.34775	3.426	0.95647
3.429	1.34875	3.429	0.956038
3.432	1.34775	3.432	0.954108
3.435	1.34975	3.435	0.948997
3.438	1.35375	3.438	0.943239
3.44	1.35475	3.44	0.942448
3.443	1.35675	3.443	0.950096
3.446	1.36175	3.446	0.961471
3.449	1.36875	3.449	0.966644
3.452	1.37275	3.452	0.963019
3.455	1.37575	3.455	0.957816
3.458	1.37975	3.458	0.956275
3.46	1.38375	3.46	0.956703
3.463	1.38275	3.463	0.96089
3.466	1.37875	3.466	0.968182
3.469	1.37575	3.469	0.972501
3.472	1.37475	3.472	0.968037
3.475	1.37575	3.475	0.96113
3.478	1.37575	3.478	0.963567
3.481	1.37375	3.481	0.972434
3.483	1.36975	3.483	0.980952
3.486	1.36675	3.486	0.986021
3.489	1.36475	3.489	0.985247
3.492	1.36375	3.492	0.977478
3.495	1.36275	3.495	0.970597
3.498	1.36175	3.498	0.972436
3.501	1.35975	3.501	0.978667
3.503	1.35575	3.503	0.982542
3.506	1.34875	3.506	0.983606
3.509	1.34475	3.509	0.980478
3.512	1.34175	3.512	0.974947
3.515	1.33975	3.515	0.972724
3.518	1.33675	3.518	0.979329
3.521	1.33475	3.521	0.987046
3.524	1.33375	3.524	0.985284
3.526	1.33475	3.526	0.977192
3.529	1.33775	3.529	0.973425
3.532	1.34075	3.532	0.972846
3.535	1.34275	3.535	0.979085
3.538	1.34575	3.538	0.991997
3.541	1.34975	3.541	1.00444
3.544	1.35175	3.544	1.01005
3.546	1.35575	3.546	1.00997
3.549	1.35875	3.549	1.00815
3.552	1.35975	3.552	1.01152
3.555	1.35675	3.555	1.01227
3.558	1.35375	3.558	1.00728
3.561	1.35275	3.561	1.00855
3.564	1.35375	3.564	1.00554
3.566	1.35875	3.566	1.00148
3.569	1.36275	3.569	1.00162
3.572	1.36575	3.572	1.0043
3.575	1.36675	3.575	1.00625
3.578	1.36675	3.578	1.01239
3.581	1.36875	3.581	1.0264
3.584	1.37175	3.584	1.04532
3.587	1.37575	3.587	1.05965
3.589	1.37775	3.589	1.06262
3.592	1.38275	3.592	1.06294
3.595	1.38575	3.595	1.05971
3.598	1.38475	3.598	1.05506
3.601	1.38275	3.601	1.04783
3.604	1.38175	3.604	1.04261
3.607	1.38375	3.607	1.04302
3.609	1.38575	3.609	1.03852
3.612	1.38375	3.612	1.03211
3.615	1.37975	3.615	1.02925
3.618	1.37675	3.618	1.02817
3.621	1.37075	3.621	1.01662
3.624	1.36475	3.624	1.0078
3.627	1.36275	3.627	1.00528
3.63	1.36375	3.63	1.0068
3.632	1.36575	3.632	1.00884
3.635	1.36675	3.635	1.00595
3.638	1.36575	3.638	0.998948
3.641	1.36975	3.641	0.9899
3.644	1.37575	3.644	0.98243
3.647	1.38275	3.647	0.982408
3.65	1.38475	3.65	0.992548
3.652	1.38175	3.652	0.99985
3.655	1.37875	3.655	1.00073
3.658	1.37875	3.658	0.999944
3.661	1.37675	3.661	0.997807
3.664	1.37275	3.664	0.997538
3.667	1.37075	3.667	1.00452
3.67	1.36775	3.67	1.01293
3.673	1.36275	3.673	1.01426
3.675	1.35675	3.675	1.00944
3.678	1.35475	3.678	1.00298
3.681	1.35775	3.681	0.998429
3.684	1.36175	3.684	1.00235
3.687	1.36175	3.687	1.01614
3.69	1.36075	3.69	1.02902
3.693	1.36075	3.693	1.03675
3.695	1.36175	3.695	1.03935
3.698	1.36175	3.698	1.04191
3.701	1.36475	3.701	1.0498
3.704	1.37175	3.704	1.06093
3.707	1.37775	3.707	1.07548
3.71	1.37975	3.71	1.08731
3.713	1.37775	3.713	1.08683
3.716	1.37575	3.716	1.07678
3.718	1.37575	3.718	1.06703
3.721	1.37575	3.721	1.06032
3.724	1.37575	3.724	1.05698
3.727	1.37475	3.727	1.05601
3.73	1.37375	3.73	1.05285
3.733	1.36775	3.733	1.0459
3.736	1.36275	3.736	1.03671
3.738	1.36275	3.738	1.02896
3.741	1.36375	3.741	1.02496
3.744	1.36675	3.744	1.02136
3.747	1.37075	3.747	1.0194
3.75	1.37375	3.75	1.01832
3.753	1.37675	3.753	1.01579
3.756	1.37675	3.756	1.01277
3.758	1.37575	3.758	1.01177
3.761	1.37675	3.761	1.01328
3.764	1.37775	3.764	1.01734
3.767	1.37575	3.767	1.02391
3.77	1.36975	3.77	1.03206
3.773	1.36675	3.773	1.03925
3.776	1.36675	3.776	1.0403
3.779	1.36675	3.779	1.03588
3.781	1.36975	3.781	1.03038
3.784	1.37275	3.784	1.0248
3.787	1.37175	3.787	1.02069
3.79	1.36875	3.79	1.01711
3.793	1.36975	3.793	1.012
3.796	1.37375	3.796	1.00441
3.799	1.37975	3.799	0.995392
3.801	1.38075	3.801	0.990186
3.804	1.38075	3.804	0.9909
3.807	1.38275	3.807	0.992621
3.81	1.38475	3.81	0.992553
3.813	1.38575	3.813	0.995683
3.816	1.38675	3.816	1.00192
3.819	1.38875	3.819	1.00763
3.822	1.38575	3.822	1.01246
3.824	1.38475	3.824	1.01782
3.827	1.38675	3.827	1.02304
3.83	1.39075	3.83	1.02611
3.833	1.39075	3.833	1.02521
3.836	1.38775	3.836	1.02443
3.839	1.38575	3.839	1.0233
3.842	1.38775	3.842	1.01589
3.844	1.38975	3.844	1.00464
3.847	1.39275	3.847	0.998492
3.85	1.39575	3.85	0.99632
3.853	1.39475	3.853	0.995954
3.856	1.39175	3.856	0.996281
3.859	1.39275	3.859	0.995996
3.862	1.39475	3.862	0.997913
3.865	1.39175	3.865	1.00212
3.867	1.38475	3.867	1.00925
3.87	1.37775	3.87	1.01901
3.873	1.37375	3.873	1.02661
3.876	1.37175	3.876	1.0279
3.879	1.37175	3.879	1.02706
3.882	1.37275	3.882	1.02489
3.885	1.37375	3.885	1.0218
3.887	1.37275	3.887	1.01902
3.89	1.36675	3.89	1.01893
3.893	1.36675	3.893	1.02811
3.896	1.36975	3.896	1.03891
3.899	1.37375	3.899	1.044
3.902	1.37775	3.902	1.04847
3.905	1.38375	3.905	1.04797
3.908	1.38775	3.908	1.04244
3.91	1.38875	3.91	1.03717
3.913	1.38675	3.913	1.03501
3.916	1.38375	3.916	1.03405
3.919	1.38275	3.919	1.03569
3.922	1.38375	3.922	1.02894
3.925	1.38675	3.925	1.02059
3.928	1.38675	3.928	1.01838
3.93	1.38575	3.93	1.01629
3.933	1.38075	3.933	1.01658
3.936	1.37575	3.936	1.02097
3.939	1.37575	3.939	1.02233
3.942	1.37575	3.942	1.02003
3.945	1.37575	3.945	1.0147
3.948	1.37675	3.948	1.00365
3.95	1.37475	3.95	0.999186
3.953	1.37175	3.953	0.999603
3.956	1.36775	3.956	0.997554
3.959	1.36575	3.959	0.992047
3.962	1.36375	3.962	0.989539
3.965	1.35975	3.965	0.989425
3.968	1.35775	3.968	0.992281
3.971	1.35975	3.971	0.99463
3.973	1.36275	3.973	0.999326
3.976	1.36175	3.976	1.00387
3.979	1.36275	3.979	0.999997
3.982	1.36375	3.982	0.990953
3.985	1.36375	3.985	0.987296
3.988	1.36375	3.988	0.989846
3.991	1.36575	3.991	0.988754
3.993	1.36875	3.993	0.985374
3.996	1.37375	3.996	0.984498
3.999	1.37575	3.999	0.986124
4.002	1.37375	4.002	0.989678
4.005	1.37475	4.005	0.997292
4.008	1.37475	4.008	1.0046
4.011	1.37575	4.011	1.00265
4.014	1.37775	4.014	0.997879
4.016	1.38175	4.016	0.992527
4.019	1.38475	4.019	0.99001
4.022	1.38575	4.022	0.989867
4.025	1.38375	4.025	0.989196
4.028	1.37875	4.028	0.989396
4.031	1.37775	4.031	0.995121
4.034	1.37975	4.034	0.996903
4.036	1.38375	4.036	0.992423
4.039	1.38875	4.039	0.996101
4.042	1.39075	4.042	0.997761
4.045	1.38975	4.045	0.999659
4.048	1.38875	4.048	1.00123
4.051	1.38675	4.051	1.00054
4.054	1.38775	4.054	1.00025
4.057	1.39275	4.057	1.00504
4.059	1.39475	4.059	1.00165
4.062	1.39275	4.062	0.989874
4.065	1.38875	4.065	0.981603
4.068	1.38775	4.068	0.976292
4.071	1.38775	4.071	0.975204
4.074	1.38675	4.074	0.97808
4.077	1.38775	4.077	0.989911
4.079	1.38675	4.079	1.00105
4.082	1.38275	4.082	1.00524
4.085	1.37875	4.085	1.00071
4.088	1.37475	4.088	0.99549
4.091	1.37275	4.091	0.999331
4.094	1.37275	4.094	1.00994
4.097	1.37175	4.097	1.02287
4.1	1.37175	4.1	1.03178
4.102	1.37275	4.102	1.03332
4.105	1.37275	4.105	1.02524
4.108	1.37375	4.108	1.01235
4.111	1.37275	4.111	1.00494
4.114	1.37175	4.114	1.00811
4.117	1.37175	4.117	1.01881
4.12	1.37275	4.12	1.02734
4.122	1.37175	4.122	1.02959
4.125	1.37175	4.125	1.02786
4.128	1.36975	4.128	1.02695
4.131	1.36675	4.131	1.03026
4.134	1.36475	4.134	1.03906
4.137	1.36375	4.137	1.0538
4.14	1.36275	4.14	1.06215
4.142	1.36575	4.142	1.05816
4.145	1.37075	4.145	1.05175
4.148	1.37575	4.148	1.05033
4.151	1.38075	4.151	1.05074
4.154	1.38575	4.154	1.05131
4.157	1.38875	4.157	1.05085
4.16	1.38975	4.16	1.04451
4.163	1.39075	4.163	1.03313
4.165	1.39375	4.165	1.02405
4.168	1.39475	4.168	1.02079
4.171	1.39175	4.171	1.02136
4.174	1.38675	4.174	1.02116
4.177	1.38275	4.177	1.02009
4.18	1.37875	4.18	1.02217
4.183	1.37375	4.183	1.02374
4.185	1.36975	4.185	1.02011
4.188	1.36775	4.188	1.01504
4.191	1.36575	4.191	1.01214
4.194	1.36175	4.194	1.00843
4.197	1.35875	4.197	1.00701
4.2	1.35675	4.2	1.00856
4.203	1.35575	4.203	1.00717
4.206	1.35375	4.206	0.999793
4.208	1.35175	4.208	0.987561
4.211	1.35275	4.211	0.97712
4.214	1.35275	4.214	0.974546
4.217	1.35075	4.217	0.976365
4.22	1.34675	4.22	0.977602
4.223	1.34575	4.223	0.978227
4.226	1.34775	4.226	0.974375
4.228	1.34975	4.228	0.967532
4.231	1.35275	4.231	0.963636
4.234	1.35875	4.234	0.964831
4.237	1.36575	4.237	0.971727
4.24	1.37175	4.24	0.981605
4.243	1.37675	4.243	0.986192
4.246	1.38475	4.246	0.985561
4.249	1.38975	4.249	0.98627
4.251	1.39075	4.251	0.990894
4.254	1.39075	4.254	0.996858
4.257	1.38975	4.257	0.997928
4.26	1.38775	4.26	0.994716
4.263	1.38575	4.263	0.993531
4.266	1.38075	4.266	0.990541
4.269	1.37675	4.269	0.983481
4.271	1.37475	4.271	0.980062
4.274	1.37275	4.274	0.981418
4.277	1.37275	4.277	0.984369
4.28	1.37275	4.28	0.98504
4.283	1.37275	4.283	0.986392
4.286	1.37375	4.286	0.992649
4.289	1.37575	4.289	0.998701
4.292	1.37575	4.292	0.998909
4.294	1.37375	4.294	0.996247
4.297	1.37175	4.297	0.995386
4.3	1.36775	4.3	0.998087
4.303	1.36675	4.303	1.00383
4.306	1.36675	4.306	1.00749
4.309	1.36775	4.309	1.0056
4.312	1.36975	4.312	1.00044
4.314	1.36875	4.314	1.0002
4.317	1.36575	4.317	1.00792
4.32	1.36275	4.32	1.01829
4.323	1.36175	4.323	1.02846
4.326	1.35775	4.326	1.03794
4.329	1.35375	4.329	1.03427
4.332	1.35075	4.332	1.02365
4.334	1.34775	4.334	1.02563
4.337	1.34575	4.337	1.03922
4.34	1.34375	4.34	1.04974
4.343	1.34475	4.343	1.04564
4.346	1.34775	4.346	1.03471
4.349	1.35075	4.349	1.0246
4.352	1.35175	4.352	1.01534
4.355	1.35175	4.355	0.999054
4.357	1.35175	4.357	0.991152
4.36	1.35075	4.36	0.991919
4.363	1.34875	4.363	0.987256
4.366	1.35175	4.366	0.976875
4.369	1.35575	4.369	0.974483
4.372	1.35775	4.372	0.982233
4.375	1.35575	4.375	0.992167
4.377	1.35375	4.377	1.00043
4.38	1.35475	4.38	1.00178
4.383	1.35875	4.383	1.00759
4.386	1.36375	4.386	1.01739
4.389	1.36775	4.389	1.0235
4.392	1.37275	4.392	1.02242
4.395	1.37275	4.395	1.01682
4.398	1.36975	4.398	1.00861
4.4	1.36475	4.4	0.99708
4.403	1.36175	4.403	0.983079
4.406	1.36375	4.406	0.971765
4.409	1.36575	4.409	0.971099
4.412	1.36475	4.412	0.975399
4.415	1.36375	4.415	0.980068
4.418	1.35975	4.418	0.981488
4.42	1.35375	4.42	0.978476
4.423	1.34775	4.423	0.978186
4.426	1.34375	4.426	0.978369
4.429	1.34375	4.429	0.98225
4.432	1.34575	4.432	0.992272
4.435	1.34275	4.435	1.00747
4.438	1.33775	4.438	1.01686
4.441	1.33475	4.441	1.00304
4.443	1.33375	4.443	0.988688
4.446	1.33675	4.446	0.983312
4.449	1.34175	4.449	0.985696
4.452	1.34975	4.452	0.993771
4.455	1.35775	4.455	1.0087
4.458	1.36375	4.458	1.02319
4.461	1.36675	4.461	1.03017
4.463	1.36975	4.463	1.02829
4.466	1.37275	4.466	1.02371
4.469	1.37475	4.469	1.04165
4.472	1.37575	4.472	1.05706
4.475	1.37375	4.475	1.06125
4.478	1.37475	4.478	1.06137
4.481	1.37275	4.481	1.05421
4.484	1.36875	4.484	1.04119
4.486	1.36475	4.486	1.03817
4.489	1.36275	4.489	1.037
4.492	1.36575	4.492	1.03091
4.495	1.36775	4.495	1.0266
4.498	1.36975	4.498	1.02457
4.501	1.37375	4.501	1.02663
4.504	1.37475	4.504	1.02855
4.506	1.37375	4.506	1.02288
4.509	1.37175	4.509	1.01993
4.512	1.37075	4.512	1.023
4.515	1.37175	4.515	1.01909
4.518	1.36975	4.518	1.01479
4.521	1.36375	4.521	1.01504
4.524	1.35675	4.524	1.01811
4.526	1.34975	4.526	1.02116
4.529	1.34475	4.529	1.02065
4.532	1.34175	4.532	1.0157
4.535	1.33975	4.535	1.01842
4.538	1.33675	4.538	1.02422
4.541	1.33375	4.541	1.02654
4.544	1.33075	4.544	1.02621
4.547	1.32875	4.547	1.02488
4.549	1.32475	4.549	1.02444
4.552	1.32275	4.552	1.02383
4.555	1.32175	4.555	1.02177
4.558	1.32075	4.558	1.02181
4.561	1.31875	4.561	1.02877
4.564	1.32075	4.564	1.03452
4.567	1.32275	4.567	1.03358
4.569	1.32375	4.569	1.02875
4.572	1.32375	4.572	1.02343
4.575	1.32575	4.575	1.02116
4.578	1.32875	4.578	1.02248
4.581	1.33475	4.581	1.0242
4.584	1.34475	4.584	1.02191
4.587	1.35175	4.587	1.01498
4.59	1.35575	4.59	1.00626
4.592	1.35675	4.592	0.994942
4.595	1.36075	4.595	0.985445
4.598	1.36675	4.598	0.977384
4.601	1.37075	4.601	0.972161
4.604	1.36975	4.604	0.968955
4.607	1.36875	4.607	0.964961
4.61	1.36875	4.61	0.963109
4.612	1.36375	4.612	0.96924
4.615	1.35775	4.615	0.976906
4.618	1.35375	4.618	0.981367
4.621	1.35175	4.621	0.989725
4.624	1.35075	4.624	0.999354
4.627	1.34575	4.627	1.00845
4.63	1.34275	4.63	1.0145
4.633	1.34375	4.633	1.01552
4.635	1.34575	4.635	1.01246
4.638	1.34575	4.638	1.00414
4.641	1.34475	4.641	0.995498
4.644	1.34375	4.644	0.995265
4.647	1.34175	4.647	0.99918
4.65	1.33375	4.65	1.00014
4.653	1.32675	4.653	0.998641
4.655	1.32375	4.655	0.997852
4.658	1.32175	4.658	0.999283
4.661	1.31975	4.661	1.00192
4.664	1.31475	4.664	1.00517
4.667	1.31175	4.667	1.0112
4.67	1.31175	4.67	1.01602
4.673	1.31275	4.673	1.01523
4.676	1.31775	4.676	1.01119
4.678	1.32675	4.678	1.00691
4.681	1.33575	4.681	1.00621
4.684	1.34175	4.684	1.00782
4.687	1.34375	4.687	1.00549
4.69	1.34475	4.69	0.998958
4.693	1.34675	4.693	0.993488
4.696	1.34975	4.696	0.989892
4.698	1.34975	4.698	0.98545
4.701	1.34375	4.701	0.979452
4.704	1.33775	4.704	0.975593
4.707	1.33275	4.707	0.973236
4.71	1.32575	4.71	0.967616
4.713	1.31875	4.713	0.958293
4.716	1.31475	4.716	0.950212
4.718	1.31375	4.718	0.947514
4.721	1.31075	4.721	0.947056
4.724	1.30875	4.724	0.945936
4.727	1.31175	4.727	0.948478
4.73	1.31675	4.73	0.95644
4.733	1.31875	4.733	0.963308
4.736	1.31875	4.736	0.96848
4.739	1.32075	4.739	0.972797
4.741	1.32575	4.741	0.977218
4.744	1.33075	4.744	0.983391
4.747	1.33375	4.747	0.989775
4.75	1.33575	4.75	0.994034
4.753	1.33675	4.753	1.00153
4.756	1.33575	4.756	1.00728
4.759	1.33475	4.759	1.0058
4.761	1.33575	4.761	1.00235
4.764	1.33875	4.764	1.0011
4.767	1.34075	4.767	1.00424
4.77	1.34075	4.77	1.01049
4.773	1.33975	4.773	1.01731
4.776	1.33875	4.776	1.02309
4.779	1.33375	4.779	1.02726
4.782	1.32875	4.782	1.0252
4.784	1.32575	4.784	1.02029
4.787	1.32575	4.787	1.02116
4.79	1.32575	4.79	1.02627
4.793	1.32275	4.793	1.02621
4.796	1.31775	4.796	1.02055
4.799	1.31275	4.799	1.01643
4.802	1.30875	4.802	1.01339
4.804	1.30575	4.804	1.01298
4.807	1.30475	4.807	1.01668
4.81	1.30675	4.81	1.01997
4.813	1.30775	4.813	1.01634
4.816	1.30675	4.816	1.00996
4.819	1.30575	4.819	1.00407
4.822	1.30575	4.822	1.0027
4.825	1.30475	4.825	1.00437
4.827	1.30575	4.827	1.00398
4.83	1.30475	4.83	1.00021
4.833	1.30475	4.833	0.989816
4.836	1.30575	4.836	0.977244
4.839	1.30575	4.839	0.975245
4.842	1.30475	4.842	0.982403
4.845	1.30375	4.845	0.986351
4.847	1.30375	4.847	0.989037
4.85	1.30475	4.85	0.993415
4.853	1.30475	4.853	0.997859
4.856	1.30575	4.856	0.998773
4.859	1.30775	4.859	0.995128
4.862	1.30975	4.862	0.993951
4.865	1.31075	4.865	0.993793
4.868	1.31175	4.868	0.98361
4.87	1.31075	4.87	0.975249
4.873	1.30975	4.873	0.973611
4.876	1.31175	4.876	0.973505
4.879	1.31275	4.879	0.971015
4.882	1.31375	4.882	0.967038
4.885	1.31175	4.885	0.966184
4.888	1.31075	4.888	0.972151
4.89	1.31075	4.89	0.975521
4.893	1.31075	4.893	0.974058
4.896	1.31175	4.896	0.97808
4.899	1.31275	4.899	0.989504
4.902	1.31575	4.902	0.998013
4.905	1.31475	4.905	0.994008
4.908	1.31375	4.908	0.988866
4.91	1.31275	4.91	0.989145
4.913	1.31275	4.913	0.989644
4.916	1.31175	4.916	0.993118
4.919	1.30875	4.919	1.00291
4.922	1.30775	4.922	1.01408
4.925	1.30675	4.925	1.01684
4.928	1.30375	4.928	1.01003
4.931	1.29875	4.931	1.00757
4.933	1.29475	4.933	1.01866
4.936	1.29475	4.936	1.02297
4.939	1.29675	4.939	1.01783
4.942	1.29875	4.942	1.01319
4.945	1.30175	4.945	1.00717
4.948	1.30475	4.948	0.999208
4.951	1.30675	4.951	0.990117
4.953	1.30775	4.953	0.98195
4.956	1.30975	4.956	0.986015
4.959	1.31275	4.959	0.988081
4.962	1.31075	4.962	0.988292
4.965	1.30675	4.965	0.996991
4.968	1.30575	4.968	1.00604
4.971	1.30475	4.971	1.009
4.974	1.29975	4.974	1.01151
4.976	1.29475	4.976	1.01957
4.979	1.29175	4.979	1.02895
4.982	1.29075	4.982	1.03217
4.985	1.29075	4.985	1.02236
4.988	1.28875	4.988	1.01329
4.991	1.28875	4.991	1.00722
4.994	1.28975	4.994	1.0012
4.996	1.28775	4.996	0.996749
4.999	1.28575	4.999	0.996569
5.002	1.28975	5.002	0.995084
5.005	1.29475	5.005	0.988236
5.008	1.29775	5.008	0.977936
5.011	1.29775	5.011	0.973325
5.014	1.29475	5.014	0.967606
5.017	1.29475	5.017	0.957776
5.019	1.29675	5.019	0.949362
5.022	1.29875	5.022	0.950887
5.025	1.30175	5.025	0.953501
5.028	1.30475	5.028	0.953161
5.031	1.30575	5.031	0.95302
5.034	1.30575	5.034	0.956365
5.037	1.30575	5.037	0.965018
5.039	1.30575	5.039	0.970823
5.042	1.30975	5.042	0.971854
5.045	1.31375	5.045	0.974889
5.048	1.31375	5.048	0.977552
5.051	1.31475	5.051	0.971424
5.054	1.31775	5.054	0.964417
5.057	1.31775	5.057	0.960165
5.06	1.31175	5.06	0.957821
5.062	1.30775	5.062	0.953952
5.065	1.30775	5.065	0.950211
5.068	1.30875	5.068	0.954214
5.071	1.30775	5.071	0.964301
5.074	1.30675	5.074	0.975395
5.077	1.30475	5.077	0.982581
5.08	1.29875	5.08	0.980931
5.082	1.29175	5.082	0.978166
5.085	1.29075	5.085	0.981596
5.088	1.29575	5.088	0.990893
5.091	1.29775	5.091	0.996308
5.094	1.29275	5.094	0.989686
5.097	1.28675	5.097	0.980578
5.1	1.28075	5.1	0.978911
5.102	1.27875	5.102	0.978724
5.105	1.28075	5.105	0.980926
5.108	1.28675	5.108	0.992855
5.111	1.29175	5.111	1.00442
5.114	1.29075	5.114	1.0035
5.117	1.28675	5.117	0.994792
5.12	1.28375	5.12	0.986588
5.123	1.28275	5.123	0.989372
5.125	1.28275	5.125	0.995185
5.128	1.28375	5.128	0.996007
5.131	1.28575	5.131	0.995511
5.134	1.28375	5.134	0.995856
5.137	1.28075	5.137	0.999696
5.14	1.27775	5.14	1.01525
5.143	1.27175	5.143	1.03511
5.145	1.26875	5.145	1.0472
5.148	1.26875	5.148	1.05925
5.151	1.26875	5.151	1.06999
5.154	1.26875	5.154	1.07627
5.157	1.27175	5.157	1.08332
5.16	1.27275	5.16	1.0935
5.163	1.27175	5.163	1.10088
5.166	1.27175	5.166	1.1015
5.168	1.27275	5.168	1.09024
5.171	1.27575	5.171	1.07483
5.174	1.28075	5.174	1.06489
5.177	1.28675	5.177	1.0559
5.18	1.29175	5.18	1.0463
5.183	1.29375	5.183	1.03661
5.186	1.29175	5.186	1.02415
5.188	1.28875	5.188	1.00475
5.191	1.28775	5.191	0.980699
5.194	1.28775	5.194	0.959371
5.197	1.29075	5.197	0.94318
5.2	1.29175	5.2	0.935889
5.203	1.28775	5.203	0.933191
5.206	1.28275	5.206	0.933986
5.209	1.28075	5.209	0.937049
5.211	1.27975	5.211	0.942733
5.214	1.27875	5.214	0.949189
5.217	1.27575	5.217	0.96245
5.22	1.27475	5.22	0.982477
5.223	1.27675	5.223	0.99767
5.226	1.27375	5.226	1.00642
5.229	1.26775	5.229	1.01513
5.231	1.26675	5.231	1.02438
5.234	1.26875	5.234	1.0302
5.237	1.27075	5.237	1.0316
5.24	1.27075	5.24	1.03031
5.243	1.26875	5.243	1.02783
5.246	1.26975	5.246	1.02318
5.249	1.27075	5.249	1.02164
5.252	1.26475	5.252	1.0273
5.254	1.25775	5.254	1.03953
5.257	1.25575	5.257	1.05609
5.26	1.25775	5.26	1.06336
5.263	1.25875	5.263	1.05927
5.266	1.25575	5.266	1.05458
5.269	1.25275	5.269	1.05123
5.272	1.25575	5.272	1.04899
5.274	1.26075	5.274	1.05007
5.277	1.26575	5.277	1.05244
5.28	1.27075	5.28	1.04956
5.283	1.27875	5.283	1.03842
5.286	1.28575	5.286	1.02089
5.289	1.28775	5.289	1.01039
5.292	1.28675	5.292	1.0119
5.294	1.29075	5.294	1.0169
5.297	1.29675	5.297	1.02056
5.3	1.29875	5.3	1.0184
5.303	1.29475	5.303	1.00663
5.306	1.28775	5.306	0.994405
5.309	1.27875	5.309	0.991182
5.312	1.27575	5.312	0.990462
5.315	1.27775	5.315	0.98568
5.317	1.27875	5.317	0.981706
5.32	1.27675	5.32	0.986604
5.323	1.27175	5.323	0.998022
5.326	1.26675	5.326	1.00859
5.329	1.26275	5.329	1.02306
5.332	1.26375	5.332	1.03492
5.335	1.27175	5.335	1.02959
5.337	1.27975	5.337	1.01813
5.34	1.28075	5.34	1.02003
5.343	1.27875	5.343	1.03371
5.346	1.27975	5.346	1.04491
5.349	1.28275	5.349	1.04504
5.352	1.28375	5.352	1.03862
5.355	1.28475	5.355	1.03205
5.358	1.28275	5.358	1.02642
5.36	1.27475	5.36	1.03017
5.363	1.26775	5.363	1.04489
5.366	1.26575	5.366	1.04927
5.369	1.26475	5.369	1.03412
5.372	1.26175	5.372	1.01545
5.375	1.25675	5.375	1.00199
5.378	1.25175	5.378	0.992772
5.38	1.24775	5.38	0.98818
5.383	1.24475	5.383	0.986787
5.386	1.24475	5.386	0.988094
5.389	1.24675	5.389	0.989959
5.392	1.24775	5.392	0.988514
5.395	1.24475	5.395	0.994734
5.398	1.24375	5.398	1.00735
5.401	1.24575	5.401	1.01528
5.403	1.24575	5.403	1.0191
5.406	1.24375	5.406	1.01892
5.409	1.24475	5.409	1.01544
5.412	1.24675	5.412	1.01512
5.415	1.25075	5.415	1.01565
5.418	1.25375	5.418	1.00839
5.421	1.25575	5.421	1.00051
5.423	1.25775	5.423	0.996363
5.426	1.25675	5.426	0.993191
5.429	1.25675	5.429	0.992822
5.432	1.25775	5.432	0.997214
5.435	1.26175	5.435	1.0033
5.438	1.26475	5.438	1.00178
5.441	1.26575	5.441	0.990085
5.444	1.26575	5.444	0.979739
5.446	1.26475	5.446	0.979372
5.449	1.26675	5.449	0.982929
5.452	1.27175	5.452	0.985497
5.455	1.27175	5.455	0.984345
5.458	1.26875	5.458	0.97395
5.461	1.26675	5.461	0.957092
5.464	1.26475	5.464	0.941543
5.466	1.26275	5.466	0.934288
5.469	1.26075	5.469	0.935352
5.472	1.25975	5.472	0.935266
5.475	1.25975	5.475	0.937115
5.478	1.25675	5.478	0.946107
5.481	1.25275	5.481	0.958408
5.484	1.25275	5.484	0.974707
5.486	1.25575	5.486	0.998588
5.489	1.25975	5.489	1.01322
5.492	1.26075	5.492	1.01907
5.495	1.25875	5.495	1.02977
5.498	1.25675	5.498	1.04012
5.501	1.25375	5.501	1.04432
5.504	1.24975	5.504	1.03717
5.507	1.24375	5.507	1.02268
5.509	1.23775	5.509	1.00968
5.512	1.23375	5.512	0.997686
5.515	1.22775	5.515	0.986398
5.518	1.22175	5.518	0.987469
5.521	1.21675	5.521	0.992665
5.524	1.21675	5.524	0.989646
5.527	1.21875	5.527	0.981392
5.529	1.22375	5.529	0.975816
5.532	1.22475	5.532	0.97656
5.535	1.22475	5.535	0.984788
5.538	1.22675	5.538	0.992694
5.541	1.22875	5.541	0.999608
5.544	1.22975	5.544	1.00565
5.547	1.22875	5.547	1.00764
5.55	1.22575	5.55	1.00767
5.552	1.22575	5.552	1.00911
5.555	1.22375	5.555	1.01172
5.558	1.22075	5.558	1.01442
5.561	1.22275	5.561	1.01758
5.564	1.22575	5.564	1.01437
5.567	1.22475	5.567	1.01286
5.57	1.22075	5.57	1.01441
5.572	1.21675	5.572	1.01487
5.575	1.21475	5.575	1.01519
5.578	1.21475	5.578	1.01886
5.581	1.21375	5.581	1.02417
5.584	1.21175	5.584	1.02906
5.587	1.20975	5.587	1.02823
5.59	1.20775	5.59	1.02284
5.593	1.20575	5.593	1.01745
5.595	1.20775	5.595	1.00924
5.598	1.20875	5.598	0.997287
5.601	1.20975	5.601	0.983569
5.604	1.21175	5.604	0.972708
5.607	1.21275	5.607	0.971174
5.61	1.21275	5.61	0.972616
5.613	1.21275	5.613	0.969481
5.615	1.21175	5.615	0.968415
5.618	1.20975	5.618	0.968927
5.621	1.20875	5.621	0.968035
5.624	1.20875	5.624	0.966177
5.627	1.21175	5.627	0.978318
5.63	1.21475	5.63	0.998515
5.633	1.21575	5.633	1.01293
5.636	1.21475	5.636	1.01506
5.638	1.21275	5.638	1.01236
5.641	1.20975	5.641	1.01348
5.644	1.20875	5.644	1.01797
5.647	1.21075	5.647	1.01899
5.65	1.21275	5.65	1.01938
5.653	1.21275	5.653	1.02787
5.656	1.20975	5.656	1.0252
5.658	1.20675	5.658	1.01174
5.661	1.20475	5.661	0.99978
5.664	1.20275	5.664	0.995438
5.667	1.20275	5.667	1.00082
5.67	1.20375	5.67	1.00614
5.673	1.20275	5.673	0.998546
5.676	1.19975	5.676	0.99225
5.678	1.19775	5.678	1.00056
5.681	1.19575	5.681	1.00678
5.684	1.19175	5.684	1.00927
5.687	1.18975	5.687	1.01783
5.69	1.19475	5.69	1.02816
5.693	1.20175	5.693	1.02374
5.696	1.20775	5.696	1.00781
5.699	1.21175	5.699	0.993958
5.701	1.21375	5.701	0.994778
5.704	1.21475	5.704	1.00162
5.707	1.21375	5.707	0.995725
5.71	1.21475	5.71	0.989055
5.713	1.21775	5.713	0.988775
5.716	1.22575	5.716	0.989071
5.719	1.22675	5.719	0.98915
5.721	1.22275	5.721	1.00019
[truncated: 6,261 more rows]

## Sheet: Fig4B
	PhyB Pfr	delta anisotropy	error
PhyB 0 nM + P6.100 20 nM	0	-0.0013	0.0017282
PhyB 5 nM + P6.100 20 nM	2.8	0.00216667	0.00077603
PhyB 10 nM + P6.100 20 nM	5.6	0.0002	0.000668331
PhyB 20 nM + P6.100 20 nM	11.2	0.00226667	0.000339935
PhyB 50 nM + P6.100 20 nM	28	0.00326667	0.000531246
PhyB 100 nM + P6.100 20 nM	56	0.00586667	0.00118134
PhyB 200 nM + P6.100 20 nM	112	0.00636667	0.000946338
PhyB 300 nM + P6.100 20 nM	168	0.00633333	0.000873053
PhyB 400 nM + P6.100 20 nM	224	0.00636667	0.000249444
PhyB 600 nM + P6.100 20 nM	336	0.00723333	0.000402768
PhyB 800 nM + P6.100 20 nM	448	0.00683333	9.42809e-05
PhyB 1200 nM + P6.100 20 nM	672	0.0069	0.00106771
PhyB 1600 nM + P6.100 20 nM	896	0.0066	0.000637704
PhyB 3000 nM + P6.100 20 nM	1680	0.0062	0.000141421
	PhyB Pr	delta anisotropy	error
PhyB 0 nM + P6.100 20 nM	0	0	0.000857645
PhyB 5 nM + P6.100 20 nM	5	-0.0028	0.000531246
PhyB 10 nM + P6.100 20 nM	10	0.00276667	0.000294392
PhyB 20 nM + P6.100 20 nM	20	-0.0007	0.00109646
PhyB 50 nM + P6.100 20 nM	50	-0.00143333	0.00175689
PhyB 100 nM + P6.100 20 nM	100	-0.000866667	0.000694422
PhyB 200 nM + P6.100 20 nM	200	-0.00113333	0.00149666
PhyB 300 nM + P6.100 20 nM	300	-0.00173333	0.00130639
PhyB 400 nM + P6.100 20 nM	400	-0.00166667	0.000899383
PhyB 600 nM + P6.100 20 nM	600	-0.000333333	0.000711805
PhyB 800 nM + P6.100 20 nM	800	-0.00113333	0.00184029
PhyB 1200 nM + P6.100 20 nM	1200	0.000466667	0.000648074
PhyB 1600 nM + P6.100 20 nM	1600	-0.000233333	0.000424264
PhyB 3000 nM + P6.100 20 nM	3000	0.00293333	0.00122293

## Sheet: Fig4C
λ [nm]	AtPhyB after 650 nm illumination	100 % Pfr	AtPhyB after 720 nm illumination
190	0.45077	0.449717	0.53504
191	0.35443	0.283965	0.4779
192	0.47517	0.488739	0.47555
193	0.49658	0.516475	0.54315
194	0.45392	0.481307	0.47184
195	0.59054	0.636338	0.52519
196	0.65378	0.652507	0.59615
197	0.72992	0.853754	0.5978
198	0.59436	0.599082	0.71467
199	0.71263	0.647029	0.86672
200	0.88561	0.878802	0.94083
201	1.04542	1.01933	1.21143
202	1.21159	1.11095	1.54434
203	1.53729	1.55394	1.64598
204	1.85222	1.95989	1.88311
205	2.03038	2.12322	2.02326
206	2.16221	2.27142	2.16624
207	2.32884	2.43062	2.36718
208	2.41728	2.5059	2.49685
209	2.66377	2.8783	2.5266
210	2.71972	2.86763	2.68427
211	2.63817	2.71139	2.71343
212	2.7871	2.89262	2.79484
213	2.74345	2.81222	2.82254
214	2.78693	2.86128	2.91496
215	2.77352	2.86179	2.8606
216	2.66341	2.71481	2.76971
217	2.67987	2.77142	2.7062
218	2.57816	2.64734	2.64885
219	2.48356	2.5684	2.54036
220	2.4496	2.5627	2.46349
221	2.36832	2.47137	2.36231
222	2.31254	2.39467	2.32946
223	2.27357	2.362	2.29193
224	2.26308	2.35151	2.27835
225	2.25738	2.34609	2.27628
226	2.20853	2.28739	2.24561
227	2.19357	2.27882	2.2179
228	2.18571	2.27992	2.19881
229	2.11291	2.1945	2.13056
230	2.02045	2.09855	2.04546
231	1.91757	1.98231	1.95104
232	1.75544	1.80358	1.8006
233	1.56013	1.58749	1.62025
234	1.36173	1.38036	1.42029
235	1.17271	1.18598	1.22666
236	0.99426	1.00435	1.04177
237	0.83506	0.843587	0.87559
238	0.69897	0.706253	0.73306
239	0.58356	0.590231	0.61197
240	0.48908	0.495018	0.51288
241	0.4144	0.419975	0.43441
242	0.35746	0.363046	0.37422
243	0.31295	0.319102	0.3264
244	0.27945	0.286458	0.28998
245	0.25512	0.263233	0.26291
246	0.23811	0.24735	0.24352
247	0.22634	0.236891	0.22941
248	0.21813	0.229995	0.21914
249	0.21277	0.226024	0.2118
250	0.21034	0.224772	0.20783
251	0.21109	0.226766	0.20701
252	0.21443	0.23148	0.20882
253	0.21825	0.236475	0.21141
254	0.22214	0.241406	0.21427
255	0.22675	0.246533	0.21848
256	0.23367	0.253781	0.22529
257	0.24309	0.263487	0.2349
258	0.25465	0.275844	0.24623
259	0.26443	0.285832	0.25628
260	0.27236	0.293348	0.26515
261	0.28044	0.300881	0.27447
262	0.28988	0.309695	0.28517
263	0.30086	0.32047	0.29679
264	0.31442	0.333498	0.31204
265	0.3271	0.345863	0.32574
266	0.33749	0.355506	0.33762
267	0.34846	0.365786	0.34986
268	0.36118	0.377704	0.36417
269	0.37231	0.388833	0.37613
270	0.38188	0.397565	0.38706
271	0.39233	0.407625	0.39866
272	0.40329	0.418408	0.41047
273	0.41362	0.428634	0.42168
274	0.42279	0.437946	0.43124
275	0.42977	0.443929	0.43985
276	0.43555	0.449877	0.44574
277	0.43986	0.454369	0.44999
278	0.44276	0.456516	0.4538
279	0.44491	0.458072	0.45691
280	0.44637	0.459	0.459
281	0.44605	0.459167	0.45805
282	0.44296	0.457359	0.45321
283	0.43484	0.449981	0.44381
284	0.42057	0.434902	0.42977
285	0.40115	0.412692	0.41255
286	0.37961	0.388225	0.39335
287	0.35964	0.367422	0.37326
288	0.34298	0.351322	0.35497
289	0.32921	0.339579	0.33798
290	0.31419	0.32652	0.31974
291	0.29375	0.306137	0.29789
292	0.26775	0.278503	0.27247
293	0.23917	0.248114	0.24464
294	0.21174	0.218497	0.21811
295	0.18934	0.195216	0.19567
296	0.17197	0.177224	0.17786
297	0.15726	0.162692	0.16212
298	0.14525	0.150967	0.1492
299	0.13444	0.14018	0.13757
300	0.12634	0.132646	0.12836
301	0.11937	0.12588	0.12085
302	0.11469	0.121783	0.11507
303	0.11118	0.119346	0.11021
304	0.10871	0.117714	0.10651
305	0.10623	0.116286	0.10267
306	0.10481	0.116441	0.09913
307	0.10298	0.116129	0.09535
308	0.10082	0.115632	0.09123
309	0.09831	0.114316	0.08706
310	0.09622	0.113934	0.08257
311	0.09364	0.112569	0.07827
312	0.09061	0.110068	0.07454
313	0.08792	0.107918	0.07093
314	0.08497	0.105043	0.06775
315	0.08205	0.101509	0.06545
316	0.07921	0.0975737	0.06367
317	0.07625	0.0931671	0.06232
318	0.07382	0.0892084	0.06153
319	0.07158	0.0853622	0.06119
320	0.06934	0.0811993	0.06106
321	0.06734	0.0768599	0.06188
322	0.06595	0.0736116	0.06264
323	0.06455	0.0699744	0.06398
324	0.06348	0.0670364	0.06506
325	0.06315	0.0646222	0.06717
326	0.06277	0.0623284	0.0691
327	0.06237	0.0598861	0.07106
328	0.06261	0.0582291	0.07364
329	0.06305	0.0567032	0.07665
330	0.06384	0.0556795	0.07961
331	0.06492	0.0549183	0.0829
332	0.06585	0.0539219	0.08634
333	0.06737	0.0537899	0.08994
334	0.069	0.0536414	0.09369
335	0.07061	0.0533199	0.09782
336	0.07253	0.0536684	0.10182
337	0.07473	0.0543058	0.10602
338	0.07681	0.0546984	0.11028
339	0.07906	0.0553882	0.11463
340	0.0814	0.0562175	0.11897
341	0.08394	0.0572397	0.12342
342	0.08625	0.0580294	0.12763
343	0.08915	0.0597205	0.13225
344	0.09182	0.06085	0.1369
345	0.09439	0.0619941	0.14141
346	0.09733	0.0638546	0.14589
347	0.09994	0.0651187	0.15029
348	0.10266	0.0665926	0.15492
349	0.10533	0.0685899	0.15829
350	0.1081	0.0700832	0.16281
351	0.11083	0.0723449	0.1663
352	0.11375	0.0750851	0.16943
353	0.11589	0.0766098	0.17259
354	0.11841	0.0794988	0.17488
355	0.1204	0.0815205	0.17693
356	0.12229	0.083824	0.17818
357	0.12444	0.087103	0.17886
358	0.12612	0.0901984	0.17904
359	0.12701	0.0924339	0.17854
360	0.12776	0.0948272	0.17715
361	0.12849	0.097401	0.17561
362	0.12997	0.101533	0.17435
363	0.13094	0.105115	0.17189
364	0.1312	0.108003	0.16897
365	0.13182	0.112033	0.16599
366	0.13198	0.115375	0.16184
367	0.13248	0.118905	0.15883
368	0.13203	0.12133	0.15514
369	0.132	0.12407	0.15155
370	0.13232	0.127346	0.148
371	0.13178	0.129655	0.14409
372	0.13207	0.132328	0.14113
373	0.13149	0.134353	0.13767
374	0.131	0.136525	0.13398
375	0.13105	0.139354	0.13057
376	0.12964	0.139404	0.12723
377	0.12931	0.141452	0.12367
378	0.12853	0.14272	0.1206
379	0.12742	0.14322	0.11739
380	0.12692	0.144868	0.11449
381	0.126	0.145694	0.11143
382	0.12512	0.146529	0.10846
383	0.12366	0.146518	0.10497
384	0.12196	0.146091	0.10153
385	0.1208	0.146452	0.09852
386	0.1194	0.14613	0.09533
387	0.11822	0.146885	0.09203
388	0.1166	0.146357	0.08898
389	0.11506	0.145744	0.086
390	0.11402	0.146005	0.08354
391	0.11179	0.144378	0.08051
392	0.11091	0.145077	0.07778
393	0.10934	0.144153	0.07524
394	0.10826	0.14419	0.07278
395	0.10675	0.143415	0.07041
396	0.10554	0.143177	0.06768
397	0.10428	0.142977	0.06506
398	0.10331	0.14266	0.06344
399	0.10189	0.141869	0.06096
400	0.10092	0.141655	0.05901
401	0.10021	0.141533	0.05752
402	0.09918	0.140825	0.05609
403	0.09859	0.140997	0.05446
404	0.09761	0.140732	0.05261
405	0.09648	0.139964	0.05104
406	0.09524	0.138962	0.04943
407	0.0939	0.137308	0.04827
408	0.09288	0.136306	0.04737
409	0.09139	0.134973	0.04563
410	0.09093	0.134647	0.04495
411	0.08953	0.133079	0.04365
412	0.08803	0.131414	0.04214
413	0.08631	0.129416	0.04083
414	0.08512	0.128084	0.03977
415	0.084	0.126414	0.03913
416	0.0823	0.124268	0.03772
417	0.08025	0.121414	0.03654
418	0.07871	0.119239	0.03581
419	0.07679	0.116398	0.03496
420	0.07506	0.114003	0.03398
421	0.07352	0.111807	0.03325
422	0.07113	0.108309	0.03207
423	0.06906	0.105073	0.03103
424	0.0671	0.102104	0.03021
425	0.06536	0.0995296	0.02936
426	0.06333	0.0962692	0.0287
427	0.06096	0.0927147	0.0277
428	0.05887	0.0895972	0.02685
429	0.0566	0.0861843	0.02574
430	0.05428	0.0825752	0.02493
431	0.05217	0.079301	0.02401
432	0.0505	0.0765081	0.02361
433	0.04807	0.0727961	0.02267
434	0.04584	0.0692935	0.0218
435	0.04414	0.0668147	0.0211
436	0.04246	0.0643608	0.02013
437	0.04032	0.06101	0.01928
438	0.03821	0.0577565	0.01855
439	0.03588	0.0540546	0.01766
440	0.03423	0.0516239	0.01697
441	0.03258	0.0493331	0.01593
442	0.03086	0.0466359	0.01523
443	0.02951	0.0447661	0.0145
444	0.02766	0.0420314	0.01364
445	0.02628	0.0400439	0.01293
446	0.02492	0.0379744	0.0124
447	0.02393	0.0365267	0.01179
448	0.02231	0.0341645	0.01098
449	0.02102	0.0322176	0.01048
450	0.02017	0.0309987	0.00986
451	0.01919	0.0297713	0.00923
452	0.01795	0.0279631	0.00879
453	0.01716	0.0266837	0.00853
454	0.01663	0.0259026	0.00809
455	0.01538	0.0241786	0.00736
456	0.01477	0.0233426	0.00714
457	0.01369	0.0218172	0.00647
458	0.01333	0.0211771	0.00641
459	0.01266	0.020196	0.00613
460	0.01202	0.0194108	0.00561
461	0.01133	0.0183471	0.00519
462	0.01127	0.0183542	0.00525
463	0.01029	0.016991	0.0046
464	0.00999	0.0163973	0.00447
465	0.0093	0.0154857	0.00408
466	0.00925	0.0151578	0.00438
467	0.00842	0.0141285	0.00377
468	0.00859	0.0142818	0.00402
469	0.00848	0.0142078	0.00395
470	0.00797	0.0134189	0.00366
471	0.00762	0.012962	0.00319
472	0.0069	0.0117476	0.00332
473	0.0066	0.0113389	0.00307
474	0.00635	0.0110155	0.00291
475	0.00635	0.0110196	0.0027
476	0.00621	0.0104988	0.00313
477	0.00609	0.0106816	0.00263
478	0.0058	0.0099174	0.00278
479	0.00583	0.0100352	0.00258
480	0.00517	0.00896174	0.00245
481	0.00508	0.00856729	0.00288
482	0.0045	0.00768042	0.00258
483	0.00461	0.00761873	0.00274
484	0.00482	0.00806067	0.00265
485	0.00377	0.00674346	0.00219
486	0.00351	0.00640135	0.00179
487	0.00391	0.00668027	0.0024
488	0.00366	0.00607719	0.00258
489	0.00359	0.00595866	0.00255
490	0.00354	0.00555262	0.00291
491	0.00371	0.0059568	0.00285
492	0.00354	0.00546214	0.00307
493	0.00328	0.0049473	0.00298
494	0.00303	0.00457042	0.00296
495	0.00331	0.00466613	0.00353
496	0.00324	0.00449826	0.00357
497	0.00333	0.00448554	0.00375
498	0.00316	0.00413484	0.00381
499	0.00289	0.00365065	0.00367
500	0.00267	0.00307486	0.00396
501	0.00247	0.00251178	0.0041
502	0.00292	0.00297055	0.00477
503	0.00273	0.0026318	0.00461
504	0.0028	0.00244187	0.00511
505	0.00268	0.00213528	0.00522
506	0.00256	0.00173821	0.00524
507	0.00297	0.00206873	0.00574
508	0.00291	0.00173858	0.00604
509	0.00298	0.00163502	0.00635
510	0.00297	0.00133665	0.00666
511	0.00312	0.00125926	0.00701
512	0.00286	0.000760864	0.00714
513	0.00296	0.000754507	0.00735
514	0.00376	0.00160436	0.0083
515	0.00344	0.000779932	0.00853
516	0.00366	0.000763481	0.00896
517	0.00369	0.000404174	0.00939
518	0.00408	0.000512228	0.01005
519	0.00436	0.000838259	0.01029
520	0.00439	0.000507741	0.01082
521	0.00479	0.000622151	0.01156
522	0.00493	0.000394453	0.01212
523	0.0053	0.000461005	0.01288
524	0.00564	0.000668887	0.01343
525	0.00605	0.00063748	0.01436
526	0.00605	0.000279669	0.01473
527	0.00657	0.000420999	0.01578
528	0.00664	6.24394e-05	0.01648
529	0.00718	0.000216482	0.01744
530	0.0078	0.000701041	0.01821
531	0.00824	0.000729831	0.01928
532	0.00855	0.000573171	0.02008
533	0.009	0.0005384	0.02113
534	0.00939	0.000469604	0.02204
535	0.00982	0.000492038	0.02295
536	0.0102	0.000264713	0.02412
537	0.01066	0.000199283	0.02518
538	0.01118	0.00023368	0.02633
539	0.01183	0.000412399	0.02755
540	0.01214	0.000231063	0.0284
541	0.01319	0.000795635	0.03021
542	0.01342	0.000263218	0.03142
543	0.0143	0.000904811	0.03258
544	0.01485	0.000769089	0.03403
545	0.01542	0.00083938	0.03525
546	0.01598	0.000816947	0.03647
547	0.01683	0.00110222	0.03797
548	0.01722	0.000774324	0.03938
549	0.01818	0.00119532	0.04095
550	0.01901	0.00145966	0.0425
551	0.01963	0.00127795	0.04413
552	0.02036	0.0013718	0.04569
553	0.02109	0.00150266	0.04719
554	0.02194	0.00173858	0.04876
555	0.02267	0.00165147	0.05063
556	0.02351	0.0017083	0.05245
557	0.0244	0.00173933	0.05439
558	0.02543	0.00200741	0.05647
559	0.02639	0.00210761	0.05849
560	0.0275	0.0025417	0.06047
561	0.02857	0.00263367	0.06271
562	0.02971	0.00273724	0.06527
563	0.0311	0.0032218	0.06778
564	0.03204	0.00310365	0.07005
565	0.0333	0.0030943	0.07288
566	0.03482	0.00351343	0.07589
567	0.03614	0.00359569	0.07878
568	0.03754	0.00376581	0.08184
569	0.03886	0.00365065	0.08496
570	0.04027	0.00377366	0.08799
571	0.04177	0.00379347	0.09141
572	0.04364	0.0041883	0.09516
573	0.04532	0.00429374	0.09891
574	0.04711	0.00455546	0.10262
575	0.04911	0.00492187	0.10666
576	0.05086	0.00474278	0.11096
577	0.05289	0.00511181	0.11509
578	0.05486	0.00549205	0.11902
579	0.05708	0.00566516	0.12398
580	0.05928	0.00597773	0.1286
581	0.06123	0.0059381	0.13316
582	0.06346	0.00640135	0.13742
583	0.06627	0.00720035	0.14283
584	0.06827	0.00712669	0.14756
585	0.07044	0.00731326	0.15224
586	0.07312	0.00819003	0.1572
587	0.07532	0.00832164	0.16207
588	0.07775	0.00884209	0.1669
589	0.08035	0.00974616	0.17163
590	0.08261	0.0101627	0.17629
591	0.08498	0.010682	0.18111
592	0.08724	0.0112219	0.18559
593	0.0894	0.011945	0.18955
594	0.09177	0.0128016	0.1939
595	0.09394	0.0135639	0.19788
596	0.09615	0.0143928	0.20182
597	0.09844	0.0156839	0.20547
598	0.10033	0.016223	0.20927
599	0.10237	0.0175279	0.21213
600	0.10445	0.0185826	0.2157
601	0.10658	0.0199612	0.2188
602	0.10864	0.0212171	0.22191
603	0.11052	0.0223709	0.22481
604	0.11288	0.024019	0.22813
605	0.11505	0.0256121	0.23114
606	0.11713	0.0266751	0.23448
607	0.11972	0.0288971	0.23767
608	0.12206	0.0301994	0.24138
609	0.1246	0.0319207	0.24509
610	0.12701	0.0333086	0.24893
611	0.13012	0.0353759	0.2535
612	0.13301	0.0370688	0.25778
613	0.136	0.0387308	0.26264
614	0.13917	0.0403755	0.26794
615	0.14267	0.0423246	0.27334
616	0.14632	0.0443032	0.27938
617	0.15021	0.0462328	0.28584
618	0.15423	0.0481053	0.29261
619	0.15824	0.0498973	0.29955
620	0.16241	0.0516841	0.30688
621	0.16653	0.0532705	0.31423
622	0.17038	0.0545578	0.32143
623	0.17527	0.0566995	0.32997
624	0.18036	0.0587297	0.33905
625	0.18543	0.0609323	0.34782
626	0.19017	0.0625796	0.35672
627	0.1953	0.0643926	0.36623
628	0.20057	0.0663439	0.37579
629	0.20669	0.0686587	0.38692
630	0.21253	0.0705898	0.39781
631	0.21844	0.0728862	0.40835
632	0.22409	0.0745568	0.41925
633	0.23032	0.0769456	0.43053
634	0.23665	0.0795418	0.44183
635	0.24313	0.0822952	0.4529
636	0.24885	0.0841706	0.46365
637	0.2547	0.0861492	0.47472
638	0.2611	0.0887365	0.48627
639	0.26775	0.0917747	0.49748
640	0.27362	0.093984	0.5082
641	0.27942	0.0965313	0.51803
642	0.28536	0.100044	0.5271
643	0.29079	0.102693	0.53658
644	0.29597	0.105426	0.54489
645	0.30026	0.108338	0.55108
646	0.30332	0.109456	0.55695
647	0.30728	0.112413	0.56272
648	0.31142	0.115826	0.56758
649	0.31465	0.119306	0.57061
650	0.31695	0.122035	0.57232
651	0.31963	0.126338	0.57366
652	0.32146	0.130635	0.5727
653	0.32211	0.134544	0.56909
654	0.3227	0.138123	0.56625
655	0.32087	0.141944	0.55885
656	0.32061	0.143576	0.55496
657	0.32036	0.153	0.54298
658	0.31779	0.158342	0.53061
659	0.31541	0.164368	0.51765
660	0.31231	0.170841	0.50294
661	0.30858	0.177107	0.48658
662	0.30458	0.184258	0.46899
663	0.30019	0.191639	0.44993
664	0.29547	0.198913	0.42988
665	0.29012	0.20625	0.40905
666	0.28529	0.214585	0.38802
667	0.2805	0.223694	0.36608
668	0.27516	0.231717	0.34408
669	0.2696	0.240044	0.32122
670	0.26473	0.248851	0.29945
671	0.25991	0.25748	0.27809
672	0.25571	0.266742	0.2572
673	0.25174	0.27601	0.23701
674	0.24775	0.284335	0.21775
675	0.24453	0.293521	0.19915
676	0.24168	0.302554	0.18172
677	0.23931	0.311379	0.16556
678	0.23746	0.320337	0.15038
679	0.23586	0.328804	0.13649
680	0.23496	0.337556	0.12372
681	0.23467	0.346506	0.11226
682	0.23454	0.354834	0.10182
683	0.23464	0.363037	0.09205
684	0.23538	0.371429	0.08357
685	0.23651	0.379797	0.07596
686	0.2379	0.38798	0.06908
687	0.23956	0.395957	0.06319
688	0.24149	0.403826	0.05799
689	0.24357	0.411564	0.05333
690	0.24632	0.420045	0.04919
691	0.24869	0.427408	0.04568
692	0.25139	0.435091	0.04247
693	0.25467	0.443284	0.03989
694	0.25759	0.450634	0.03752
695	0.26064	0.457977	0.0356
696	0.26383	0.465495	0.03371
697	0.26715	0.472956	0.03218
698	0.27035	0.479876	0.03093
699	0.27366	0.486837	0.03009
700	0.27687	0.493718	0.02893
701	0.27994	0.500173	0.02812
702	0.28301	0.50657	0.02735
703	0.2863	0.513095	0.02684
704	0.28899	0.518568	0.02638
705	0.29176	0.524125	0.02584
706	0.29427	0.529162	0.02536
707	0.29653	0.533704	0.02505
708	0.2982	0.537032	0.02472
709	0.30023	0.541004	0.02462
710	0.30158	0.543762	0.02427
711	0.30264	0.545945	0.02407
712	0.30337	0.547437	0.0239
713	0.30371	0.548315	0.02365
714	0.30319	0.547676	0.02327
715	0.3029	0.547196	0.02315
716	0.30186	0.545466	0.02292
717	0.30007	0.542387	0.02259
718	0.29768	0.53819	0.02225
719	0.29499	0.53347	0.02185
720	0.29161	0.527369	0.02158
721	0.28797	0.520733	0.02145
722	0.28332	0.512562	0.02072
723	0.2785	0.503765	0.02052
724	0.27308	0.49411	0.01989
725	0.2671	0.483482	0.01928
726	0.26074	0.471934	0.01889
727	0.25382	0.459412	0.01829
728	0.24644	0.446171	0.01769
729	0.23896	0.432661	0.01719
730	0.23123	0.418629	0.01656
731	0.22295	0.403644	0.01599
732	0.21449	0.388293	0.01536
733	0.20577	0.372674	0.01465
734	0.19697	0.356754	0.01407
735	0.18843	0.341245	0.01347
736	0.1794	0.324886	0.01285
737	0.17092	0.309556	0.0122
738	0.16223	0.293742	0.01163
739	0.15371	0.27839	0.01101
740	0.14521	0.262916	0.01053
741	0.13714	0.248282	0.00995
742	0.12905	0.23359	0.00937
743	0.12151	0.219992	0.00876
744	0.11384	0.206167	0.00818
745	0.10672	0.193206	0.00768
746	0.09989	0.18082	0.00727
747	0.09331	0.168972	0.00668
748	0.08706	0.157596	0.00629
749	0.08122	0.146987	0.00596
750	0.07568	0.136951	0.00562
751	0.07036	0.127392	0.00512
752	0.06562	0.118704	0.0049
753	0.06064	0.10983	0.00431
754	0.05642	0.101978	0.00443
755	0.0521	0.0942929	0.00387
756	0.04852	0.0878059	0.00358
757	0.04477	0.0810587	0.00333
758	0.04164	0.0753595	0.00309
759	0.03815	0.069086	0.00284
760	0.0354	0.0641589	0.00255
761	0.03289	0.0595653	0.00239
762	0.03055	0.0552525	0.0023
763	0.02813	0.0509752	0.00205
764	0.02589	0.0469357	0.00188
765	0.02396	0.0433647	0.00178
766	0.02219	0.0401134	0.00169
767	0.02043	0.0369507	0.0015
768	0.01874	0.0340299	0.00134
769	0.01729	0.0313726	0.00129
770	0.01599	0.0289835	0.0012
771	0.01477	0.026859	0.00102
772	0.0137	0.0248629	0.001
773	0.01265	0.0229699	0.00096
774	0.01167	0.0211872	0.00082
775	0.01071	0.0195364	0.00074
776	0.00981	0.0179074	0.00063
777	0.00916	0.0166511	0.00073
778	0.00826	0.0150632	0.00062
779	0.00757	0.013835	0.00051
780	0.00706	0.0129268	0.0004
781	0.00638	0.0118283	0.00033
782	0.0058	0.0107482	0.00024
783	0.00538	0.00998358	0.00025
784	0.00482	0.00899427	0.00016
785	0.00443	0.0083022	0.00016
786	0.00416	0.00775632	0.00023
787	0.00375	0.00715847	7e-05
788	0.00334	0.00641668	4e-05
789	0.00315	0.00610672	-1e-05
790	0.00272	0.00533577	-0.00014
791	0.00251	0.00500487	-0.00021
792	0.00221	0.00449751	-0.00032
793	0.0021	0.00427542	-0.0002
794	0.00185	0.00374636	-0.00014
795	0.00161	0.00335939	-0.00023
796	0.00142	0.00299186	-0.0002
797	0.00134	0.0028752	-0.00016
798	0.00118	0.00265012	-0.00029
799	0.00102	0.00240859	-0.00037
800	0.00089	0.00219847	-0.00049
801	0.00092	0.00204891	-0.0002
802	0.00064	0.00175989	-0.00044
803	0.00056	0.0014376	-0.00025
804	0.00049	0.00135198	-0.00027
805	0.00046	0.00127122	-0.00028
806	0.00024	0.00100389	-0.00042
807	0.00023	0.000939956	-0.00036
808	0.0002	0.000830407	-0.00033
809	0.00011	0.000744412	-0.00035
810	0.00013	0.000724222	-0.00034
811	4e-05	0.000518958	-0.00028
812	0.00012	0.000701415	-0.00032
813	-6e-05	0.000307337	-0.00033
814	-7e-05	0.00025574	-0.00023
815	-0.0001	0.000179093	-0.00025
816	6e-05	0.000490542	-0.00025
817	-0.00014	0.000112541	-0.0002
818	-5e-05	0.000313693	-0.00035
819	5e-05	0.000373141	-0.00016
820	3e-05	0.00027406	-4e-05
821	-0.00016	5.0475e-05	-0.00029
822	6e-05	0.000223212	-3e-05
823	0	0.000160398	-7e-05
824	8e-05	0.000268826	3e-05
825	4e-05	0.000309206	-0.00014
826	1e-05	0.000170867	-4e-05
827	0	0.000185075	-7e-05
828	0.00012	0.000392957	-5e-05
829	8e-05	0.000272939	-7e-05
830	2e-05	6.20655e-05	4e-05
831	1e-05	6.80477e-05	2e-05
832	0.00019	0.000301728	0.00013
833	0.0003	0.000589623	0
834	0.00024	0.000489794	0
835	7e-05	0.000184327	0
836	0.00011	0.000201526	6e-05
837	0.00024	0.000415764	9e-05
838	5e-05	1.94422e-05	0.0001
839	5e-05	3.58933e-05	3e-05
840	4e-05	0.000103567	0
841	0.00027	0.000332013	0.0003
842	0.00016	0.000274434	7e-05
843	-1e-05	-6.80477e-05	0.00021
844	0.00019	0.000281164	0.00014
845	0.0001	6.76739e-05	6e-05
846	0.0001	0.000125253	0.00014
847	0.00015	0.000210499	0.00011
848	-4e-05	-5.01011e-05	-2e-05
849	0.00011	0.000209752	-1e-05
850	0	0	0
851	-5e-05	-5.23444e-05	-2e-05
852	-3e-05	1.38339e-05	-1e-05
853	-0.0001	-8.00122e-05	-4e-05
854	-8e-05	-0.000108428	2e-05
855	-4e-05	-1.71989e-05	-1e-05
856	-2e-05	3.66411e-05	-7e-05
857	0.00024	0.000304719	0.00017
858	2e-05	2.50505e-05	3e-05
859	-6e-05	-8.749e-05	0.00012
860	-3e-05	-6.73e-06	-1e-05
861	-7e-05	-4.038e-05	-6e-05
862	-8e-05	-0.000104315	-5e-05
863	-9e-05	-7.77689e-05	3e-05
864	-0.00015	-0.000194048	-7e-05
865	0	0	8e-05
866	2e-05	0.000140208	0
867	-0.00024	-0.000329396	-7e-05
868	6e-05	0.00013273	-4e-05
869	-0.00016	-0.000212743	-3e-05
870	-0.00043	-0.000602335	-0.00012
871	-0.00018	-0.000196665	-7e-05
872	-0.00011	-0.000131609	2e-05
873	-0.00032	-0.000351455	-0.00028
874	-0.00018	-0.000225455	-1e-05
875	-0.0004	-0.000505124	-0.00021
876	-0.00028	-0.000293129	-0.00019
877	-0.00032	-0.000396696	-0.00011
878	-0.00017	-0.000202648	-6e-05
879	-0.00036	-0.000397444	-0.00026
880	-0.00028	-0.000437076	8e-05
881	-0.00031	-0.000427355	-0.00013
882	-0.00012	-0.00014619	2e-05
883	-0.00035	-0.000399313	-0.00027
884	-0.00024	-0.000436328	3e-05
885	-0.00012	-0.000137965	-0.00011
886	-0.00037	-0.000514845	-0.00017
887	-0.00017	-0.000219099	-3e-05
888	-0.00025	-0.000249384	-0.00022
889	-0.00019	-0.000309954	7e-05
890	4e-05	9.53416e-05	0
891	-4e-05	-8.97333e-06	-1e-05
892	-0.00013	-0.000103193	-0.00015
893	-6e-05	-0.000140956	1e-05
894	-0.00014	-0.000232933	9e-05
895	6e-05	8.33772e-05	0.00016
896	-2e-05	-1.6825e-05	0
897	-6e-05	-5.87005e-05	-2e-05
898	-0.00014	-0.000237045	2e-05
899	7e-05	0.000102072	2e-05
900	2e-05	-9.01072e-05	0.00018
901	-0.0002	-0.000308084	-0.0001
902	0	-0.000156285	0.00016
903	-1e-05	1.0095e-05	3e-05
904	-1e-05	-8.86116e-05	9e-05
905	2e-05	-0.000127122	0.00022
906	-2e-05	-0.000230689	0.00025
907	-4e-05	-0.000222838	0.00034
908	-5e-05	-8.52466e-05	-8e-05
909	-4e-05	-0.000157033	5e-05
910	-3e-05	-0.000187692	0.00012
911	1e-05	-0.000112914	0.00014
912	0.00021	0.000244523	0.00021
913	0	-2.46767e-05	-1e-05
914	-4e-05	-7.47777e-05	-8e-05
915	0.0001	0.000133478	3e-05
916	-7e-05	-0.000184327	0.00013
917	-0.00028	-0.000523444	2e-05
918	0.00019	2.61722e-05	0.00041
919	0.0002	0.000114784	0.00019
920	-1e-05	-0.000166754	0.00029
921	5e-05	-6.69261e-05	0.00027
922	0.00016	6.057e-05	0.0003
923	9e-05	-0.000123757	0.00019
924	0.00014	5.19705e-05	0.00021
925	7e-05	-4.86055e-06	0.00017
926	0	-8.22555e-06	0.00012
927	0.00018	0.000134974	0.00025
928	0.00015	0.000128244	0.00017
929	5e-05	-5.87005e-05	7e-05
930	2e-05	2.09378e-05	5e-05
931	2e-05	-0.000131235	0.00015
932	0.0002	0.000164137	0.00029
933	0.00028	0.000256114	0.00034
934	0.00014	0.000195918	0.00023
935	-0.0001	-8.82377e-05	-0.00023
936	0	-0.000131609	0.0002
937	-4e-05	-0.000251627	0.00017
938	-0.00011	-0.000374263	0.00013
939	-0.0001	-0.000252749	0.0001
940	0.00021	0.00031444	4e-05
941	-1e-05	-6.80477e-05	0.00011
942	4e-05	1.30861e-05	9e-05
943	-3e-05	-9.30983e-05	0.00011
944	0	0.000111045	-9e-05
945	-0.00029	-0.000352951	-0.00034
946	-7e-05	-0.000130861	-0.00013
947	-0.00019	-0.000272939	-0.00012
948	0.00015	0.000111793	0.00018
949	5e-05	0.000105811	-0.00018
950	-6e-05	7.10389e-06	-0.00015
951	-6e-05	-6.28133e-05	-0.00014
952	-3e-05	9.72111e-06	-0.00011
953	-0.00036	-0.000335752	-0.00039
954	0.00048	0.000572424	0.00032
955	0.00023	0.000491664	-0.00026
956	0.00023	0.000224333	0.00036
957	0.00017	0.00028079	1e-05
958	-0.00034	-0.000429972	-0.0002
959	0.0005	0.000971737	-0.00012
960	-0.00026	-0.000288642	-0.00021
961	8e-05	0.000174232	-0.00015
962	0.00017	0.000214986	0.00024
963	-0.00041	-0.0008076	-1e-05
964	-0.00023	-2.28072e-05	-0.00067
965	-0.0004	-0.000501011	-7e-05
966	0.00019	0.000416886	-0.00027
967	0.00048	0.000683469	0.00022
968	0.00037	0.000288642	0.00057
969	-0.00049	-0.000471848	-0.00031
970	2e-05	0.000535035	-0.00062
971	0.00012	0.000339491	-0.00017
972	0.00036	0.000677112	7e-05
973	-0.00031	-0.000155912	-0.00046
974	-0.00043	-0.000380245	-0.00049
975	0.00026	0.000658792	-0.0005
976	-0.00023	-0.000561581	-0.00015
977	-0.00044	-0.000588127	-0.00042
978	-0.00011	0.000119271	-0.00027
979	-0.00025	-0.00059897	-0.00013
980	-0.0001	0.000327153	-0.00055
981	0.00037	0.000749273	0.00021
982	-0.0004	-0.000673747	9e-05
983	-0.0006	-0.000944817	-0.00012
984	9e-05	0.000135348	0.00015
985	-0.00064	-0.000727587	-0.00048
986	0.00033	0.000822555	-7e-05
987	-0.0003	-0.000795261	0.0001
988	0.00058	0.00135161	-0.00074
989	-0.0004	-0.000369402	-0.0006
990	0.00026	0.000218725	0.00026
991	-0.00054	-0.000454275	-0.00062
992	-1e-05	-0.000216108	0.00038
993	0.00079	0.00170306	-0.00021
994	-0.001	-0.00115382	-0.00067
995	-3e-05	0.000367533	-0.00054
996	0.00034	0.000421746	0.00011
997	2e-05	0.000604952	-0.00073
998	-0.00055	-0.00116392	0.00013
999	5e-05	0.000167502	-0.00019
1000	-0.00031	5.79528e-05	-0.00103
1001	-0.00076	-0.00126038	-0.00015
1002	0.00069	0.00167652	-0.0006
1003	-0.00029	-0.000850597	0.00014
1004	-0.00032	-0.0002692	-0.0006
1005	0.00062	0.000916401	0
1006	0.00024	-0.000147686	0.00068
1007	0.00022	8.63683e-05	0.00051
1008	0.00051	0.000204891	0.0007
1009	-0.00073	-0.00128655	-0.00013
1010	-0.00093	-0.00137255	-9e-05
1011	0.0005	0.000548121	0.00088
1012	-0.00089	-0.00109624	-0.00055
1013	-7e-05	-0.00060383	0.00026
1014	0.0006	0.0013273	-0.00031
1015	-0.00108	-0.00159127	-0.00108
1016	0.0007	0.000638228	0.00075
1017	0.0002	0.000694685	-0.00083
1018	-1e-05	-0.00036828	-0.00013
1019	0.00105	0.00139535	0.00035
1020	2e-05	0.000218351	-0.00011
1021	0.00064	0.0010525	0.0002
1022	0.00068	0.000559711	0.001
1023	0.00086	0.00122112	0.00085
1024	0.00055	0.000320797	-2e-05
1025	-0.0003	-0.000104315	-0.00133
1026	0.0002	-3.32761e-05	3e-05
1027	-0.00134	-0.00233232	-0.00073
1028	-0.00043	-0.000857327	0.00016
1029	5e-05	-9.98283e-05	-0.0005
1030	-0.0008	-0.000981458	-0.00084
1031	0.00147	0.00151836	0.00139
1032	0.00063	0.00105025	0.00024
1033	-0.00077	-0.00195357	0.00018
1034	-0.00026	-0.00108241	0.00045
1035	0.00069	0.00103904	8e-05
1036	0.00104	0.000879012	0.00187
1037	0.00012	-0.000125253	0.0006
1038	0.00069	0.000253497	0.00072
1039	-1e-05	-0.000911167	0.00087
1040	0.0002	0.000645332	-0.00067
1041	0.00221	0.00310739	0.00017
1042	0.00034	0.000105063	-0.00043
1043	0.00047	-0.000112541	0.00052
1044	-0.00075	-0.00179691	0.00037
1045	0.00177	0.00382712	6e-05
1046	-0.00126	-0.00313693	0.00073
1047	0.00074	0.00329172	-0.00168
1048	-0.00165	-0.0028337	-0.00032
1049	0.00139	0.00265199	-0.00029
1050	-0.00035	-0.000251253	0
1051	0.00079	0.000810591	-0.00081
1052	0.00086	0.00152135	-4e-05
1053	0.00222	0.00243514	0.00126
1054	0.00223	0.0032147	0.00099
1055	-0.00268	-0.0037516	-0.00218
1056	-0.00185	-0.00245084	-0.00143
1057	-0.0021	-0.000713754	-0.00343
1058	-0.00111	-0.00156099	8e-05
1059	-0.00339	-0.0043386	-0.00361
1060	-0.00124	-0.00486392	0.00309
1061	0.00088	0.00141068	5e-05
1062	-0.00156	-0.00266957	0.00069
1063	0.00616	0.00845998	0.00515
1064	0.00217	0.0047353	0.00067
1065	-0.0009	-0.00263255	0.00269
1066	0.00129	0.00233755	-0.00187
1067	0.00254	0.00453041	-0.00068
1068	0.00122	0.00240822	-0.00233
1069	-0.00044	-0.00227437	0.00257
1070	0.00153	0.00269985	-0.0013
1071	0.00104	0.00246654	-0.00141
1072	0.00155	0.00221492	0.00173
1073	0.00401	0.00580612	0.00127
1074	0.0006	-0.00106222	0.00394
1075	0.00357	0.00508638	-0.00049
1076	-0.0036	-0.00549616	-0.00149
1077	0.00554	0.00597661	0.00578
1078	-0.00299	-0.0038088	-0.00269
1079	0.00184	0.00146153	0.00464
1080	0.00229	0.00421522	-0.00331
1081	0.0015	0.00563376	-0.00364
1082	-0.00562	-0.00677187	-0.00568
1083	-0.00174	-0.00166119	-0.00179
1084	0.0021	0.00402043	-0.0027
1085	-0.00197	-0.00554589	0.004
1086	0.00222	0.00156323	0.00491
1087	-0.00544	-0.00820798	-0.00271
1088	0.00263	0.00362111	0.00166
1089	0.00909	0.0112559	0.0099
1090	0.00456	0.0064107	0.00105
1091	-0.00378	-0.00538026	0.00078
1092	0.00593	0.0077709	0.00089
1093	-9e-05	-0.00173933	0.00404
1094	0.00426	0.00462426	0.00427
1095	0.00368	0.00657109	0.00357
1096	0.01203	0.0170071	0.00723
1097	0.0016	0.00264152	0.00371
1098	0.00752	0.0110106	0.0098
1099	-0.00897	-0.0139311	-0.0017
1100	0.00287	0.00837586	-0.0063

[truncated: 5 more sheets: Fig4D, Fig5B, Fig5C, Fig5D, Fig6]
